# Supplementary material for: Endemic penetrance of SARS-CoV-2 has impacted marginally on immunity to spike protein of human coronaviruses
Source: Commun Biol. 2026 Jan 3;9:196. doi: 10.1038/s42003-025-09474-x (PMC12886799; doi:10.1038/s42003-025-09474-x)
Supplement: Supplementary file 3 — Supplementary Data 1 [file 42003_2025_9474_MOESM3_ESM.xlsx]

## Sheet: IgG Seroneg_pos unvax Fig 1&2
Age	Column4	Column2	Column1	Collection 1	Collection 2	Collection 3	Column3	Donor ID	229E	COV-2-RBD	COV-2-Spike	COV2 Nucleocapsid	Cov-1 S	Cov-2 NTD	HKU1 Spike	NL63 Spike	OC43S	Flu A/ Shanghai H7	Flu B/Brisbane HA	FluA/ HongKong H3	FluA/Michigan H1	FluB/Phuket HA	RSV-Pre Fusion F	Donor ID 2	229E3	COV-2-RBD4	COV-2-Spike5	COV2 Nucleocapsid6	Cov-1 S7	Cov-2 NTD8	HKU1 Spike9	NL63 Spike10	OC43S11	Flu A/ Shanghai H712	Flu B/Brisbane HA13	FluA/ HongKong H314	FluA/Michigan H115	FluB/Phuket HA16	RSV-Pre Fusion F17	Donor ID 3	229E4	COV-2-RBD5	COV-2-Spike6	COV2 Nucleocapsid7	Cov-1 S8	Cov-2 NTD9	HKU1 Spike10	NL63 Spike11	OC43S12
35				1	3405	5944		1	26709.1	224.482	676.552	821.451	117.96	10.6462	3513.28	4477.46	6979.54	3349.69	13634	29212.8	35999	28075.5	119799	3405	41132.8	267.494	654.571	712.358	156.016	12.5329	4856.52	6740.75	10642.3	4868.58	19779.8	42105.7	50941	41539	188820	5944	42163.7	249.622	620.89	456.176	168.829	9.91275	5091.74	7186.26	11296.8
47				3	3402	5945		3	18467.8	78.7138	#VALUE!	231.855	8.86222	#VALUE!	4497.82	7109.51	9384.99	1247.01	4038.07	7212.41	10404.8	9951.92	95057.6	3402	28407.1	105.41	32.3838	328.503	25.9891	#VALUE!	6871.92	9889.34	13542.4	1919.1	6204.36	10603.5	15207.1	14815.6	139227	5945	28196.5	65.0861	30.5302	320.868	13.2869	0.941607	8826.87	10270.8	13307.6
29				4	3410	5915		4	11726.4	51.3796	47.5286	26.4904	28.6755	1.22049	3511.29	1948.51	12480.4	3047.12	5759.9	18256.1	21187.2	19244	80511	3410	18256	55.711	62.1643	10.3578	54.5567	#VALUE!	5536.13	3036.73	18855.4	4992.52	9176.72	27920.7	33274.2	30090	142289	5915	19980.3	78.7712	73.9194	36.8225	50.6398	1.24111	6173.68	3509.04	20922.8
61				8	3404	5924		8	3895.75	5.84224	#VALUE!	63.6909	26.9682	#VALUE!	3088.55	412.739	14096.7	4635.93	12461.3	21786.1	35686.3	22534.5	55131.7	3404	7175.9	39.0228	19.4522	77.6538	27.8464	0.419502	6638.51	806.476	23639.9	8714.16	22070.9	37834.8	66493.2	40287.6	105026	5924	6599.63	21.8693	13.3543	83.5234	45.0764	#VALUE!	6236.77	723.022	21711.2
19				15	3407	5938		15	8500.19	74.4712	#VALUE!	#VALUE!	89.398	0.86095	2833.08	773.458	9684.47	159.417	14920.6	18461.3	5098.38	50929.9	90809.6	3407	14812.5	182.26	#VALUE!	1.73614	134.103	2.27776	4307.25	1247.34	17556.8	305.747	24736.7	31995.8	9296.19	86822.1	155977	5938	14762.1	198.554	8.53828	23.3226	166.454	4.00319	4099.64	1240.73	17015.3
30				16	3412	5928		16	25926.8	276.675	111.686	251.586	122.048	7.80805	2305.92	4556.19	13209.9	185.611	54791.1	13571.4	20762.6	247036	60798.1	3412	34809.8	371.127	133.343	315.58	134.578	8.3272	2920.76	6072.88	17011.9	253.889	72702.1	17688.6	27619.5	328844	83491.4	5928	36907.4	392.474	152.071	334.43	139.982	7.69771	3109.22	6304.82	18959.6
86				22	3384	5912		22	10744	#VALUE!	201.547	57.9433	250.58	#VALUE!	22662.7	4825.69	67325.8	129.436	16656.3	2734.03	14607.9	21597.8	81536.2	3384	19587.3	112.172	304.622	168.367	267.339	1.41086	31629.3	7343.92	110581	258.775	30928.8	4613.65	27013.6	38675.8	147397	5912	17677.5	50.4192	334.94	85.9426	128.345	1.39255	28524.5	5960.14	103602
87				24	3390	5926		24	45485.6	133.586	60.9153	112.534	#VALUE!	#VALUE!	49101.5	7868.87	68334	7626.52	38682.6	11227	33405.4	24196.7	1.07514e+06	3390	70557.2	157.537	90.0694	171.458	98.4595	4.45706	76493.3	12008.7	103338	11273.7	57544.8	16290.8	50177.9	35359.8	1.04005e+06	5926	68884.5	97.3583	79.544	178.246	81.5025	4.84111	74747.7	11670.9	102424
73				26	3398	5927		26	27957.2	74.5695	179.228	144.059	#VALUE!	0.952499	12356.4	4626.46	25712	2887.64	34276.3	145036	33338	32742.3	61568.1	3398	44111.2	104.626	323.047	308.245	8.30813	1.13464	17442.6	8910.28	38587.8	4551.49	57003.4	213334	52892.2	54931.5	101121	5927	38628.5	106.402	245.716	215.601	52.6633	12.1403	13880.4	7558.86	32527.1
75				27	3393	5920		27	6972.69	72.8009	190.689	337.556	#VALUE!	#VALUE!	3826.49	2011.9	13671.8	19629.4	179328	25864	38490.9	79623.5	216608	3393	10951.9	96.2078	238.606	335.682	20.9178	1.24164	5596.42	2989.02	19190.9	31194.1	288554	39687.2	62262.3	127494	335961	5920	13040.6	109.172	264.887	427.412	131.023	1.12103	6959.08	3518.73	22446.9
37				34	3375	5918		34	4943.62	376.454	1848.49	661.785	482.762	18.4873	16901	1632.36	59138.4	6616.11	18839.6	27191.4	10686.1	47901.4	81981	3375	6675.9	382.228	2016.97	548.745	634.547	19.8252	17832.9	2209.01	66045.5	8883.85	26192.2	37473	14882	65190.2	114014	5918	6931.35	424.644	2176.95	420.722	714.531	20.6977	16839.9	2287.27	62637.6
43				35	3401	5913		35	4615.28	40.4285	30.7162	123.537	83.4384	0.751252	7039.6	2216.58	32034.7	228.983	54157	4915.09	4583.92	18378	38325.6	3401	6780.33	15.1208	47.2439	212.599	124.035	0.815694	10594	3057.62	42782.6	347.315	87299.6	6958.36	7254.51	28218.6	57996.6	5913	6128.38	29.1762	53.8912	205.706	112.923	0.814674	9907.95	3008.73	37655.6
60				40	3403	5921		40	4847.02	12.5017	#VALUE!	323.361	56.4791	#VALUE!	29190.8	266.531	33516.5	18440.3	13788.4	13066	66712.8	18672.7	102249	3403	6801.08	27.1196	16.487	276.575	84.4758	0.678385	38746.5	376.759	44459.7	26102.1	19005.9	18161.6	88554.9	26367.3	150853	5921	6642.23	42.7399	#VALUE!	437.217	54.2439	0.542831	35649.2	365.161	39832.6
93				42	3396	5935		42	10579.4	56.0006	24.0306	55.0637	19.9019	0.957558	614.127	1632.33	14621.1	2735.88	73690.2	45996.9	19576.2	131741	97815	3396	14665.1	106.196	41.6346	45.3712	31.8895	1.04855	1001.04	2033.13	18938.9	3715.96	108836	66353.7	26332.5	183236	131571	5935	14751.6	96.9277	64.8881	72.6629	130.044	1.25508	1096.26	1961	19368.3
87				49	3394	5940		49	32769.1	90.5673	66.6917	37.993	17.0465	1.3779	35388.3	13979.1	21275.8	2441.26	151320	25196.8	71424	112062	213120	3394	63452.1	109.297	158.174	56.6256	50.1809	2.81539	80425.3	34505.3	41222.9	5480	364505	49977.7	158676	240727	519915	5940	48854.6	97.9436	138.235	56.2683	39.9256	3.09096	70356.4	27150.6	35402.8
22				50	3470	6076		50	4390.51	49.0732	38.0843	443.11	19.1655	1.76458	3582.36	1110.24	18737.7	1393.13	12327.8	71940.8	15012.2	63546.2	69195	3470	8508.62	86.1835	82.1841	828.258	80.5466	2.36961	6375.65	2046.19	33665.1	2222.21	21987.8	140677	27330.7	122578	138756	6076	8107.31	71.5878	61.916	680.074	76.2689	2.45091	5738.14	1884.52	31337.1
75				51	3464	6086		51	4052.15	33.247	49.1938	113.998	29.7348	1.33387	2150.81	6037	9346.51	4910.05	58635.6	181042	16007.9	39339	50874.8	3464	5094.99	50.0965	43.7901	51.4798	27.6132	1.55689	2690.92	6611.54	11461.8	5586.18	70444.9	196320	18578.4	48090.1	60519.5	6086	4889.1	44.8238	39.9725	62.7847	13.5524	2.00353	2762.92	7312.28	11064.2
60				53	3472	6078		53	26692.3	218.458	216.137	156.201	43.7463	11.0058	15333.4	6854.85	45077.5	41710	64289.6	35825.9	306371	87588.2	197008	3472	28346.8	268.838	228.784	146.672	65.6758	4.71833	15669	6649.5	48559.8	43609.6	66525.6	40101.1	315778	84686.9	208645	6078	36438.1	366.16	313.723	164.26	87.4836	7.52766	20224.3	8843.51	62173.1
31				55	3457	6088		55	12314.2	90.4714	30.2594	20.7034	80.523	2.72835	10332.9	502.179	23865	680.798	52158.7	32760.4	24425.7	127349	40588.4	3457	21882.3	218.832	62.6391	57.7109	139.392	3.37892	19621.8	859.458	44998.1	967.622	98768.1	63858.9	46608.3	252772	73867.1	6088	19314.5	172.205	39.3246	36.6059	78.4228	5.44792	16492.6	824.642	35909.7
55				59	3471	6080		59	6943.14	70.0939	22.4484	100.192	32.1882	2.15185	4260.83	3053.63	18009	19558.6	43163.8	48506.6	74792	14416.5	72133.7	3471	45073.7	285.126	27.037	103.11	135.261	11.7754	12745.8	3695.54	45979.2	14238.8	35081.5	17807.9	52549.6	31389.5	206191	6080	42287.2	284.171	32.4187	53.6025	142.907	9.57914	11982.4	3614.4	42640.9
57				60	3461	6085		60	8559.78	69.1403	54.5734	106.589	20.9755	2.51321	5471.65	1059.43	21530.2	2145.56	17184.5	7871.02	17324.4	11557.5	182007	3461	12497.4	107.309	117.554	91.4632	48.8069	4.39816	8514.84	1674.16	31261.9	3285.36	25706.4	11547.3	26257	17373.2	304861	6085	12168.2	111.357	103.576	90.4961	50.002	5.17935	8091.93	1634.48	31673.9
57				61	3466	6077		61	38538.1	321.959	56.7619	143.221	227.126	4.71186	80145.9	2825.43	63812.2	5166.09	78855.2	22821.7	167852	47850.9	256186	3466	65844	739.28	420.969	894.086	292.696	27.661	136890	5066.81	100696	8576.37	146424	34366.2	244309	80531.7	445561	6077	51570.8	461.212	25.236	62.5479	183.762	13.1637	109945	4065.57	78221.5
59				63	3458	6081		63	8711.72	77.1938	7.06583	102.74	44.3859	1.71427	2098.27	745.178	27190.6	9165.82	69694.1	21080.9	22678.4	74743.7	82991.1	3458	12565.8	108.497	24.977	122.747	31.3644	2.59051	2697.6	1074.57	30561.9	13185.5	103932	31296.6	32893.4	111548	114443	6081	10732.3	65.673	19.0311	126.214	25.0456	2.12341	2135.71	919.155	23437.2
74				66	3467	6075		66	4119.01	53.9464	64.5824	619.511	118.656	2.38473	10463.6	2889.11	91821.8	6601.4	88980.1	53078.8	34717.4	94274	89492.3	3467	3227.03	57.1935	55.8831	502.654	166.221	2.19336	10842.1	3553.26	97134.7	6674.68	90815	66754.3	34239.8	91424.1	106395	6075	3091.76	35.0881	41.786	479.901	169.781	1.52963	10032.5	3243.02	88637.8
53				67	3468	6069		67	7063.11	72.9286	22.4526	100.192	87.7036	1.56924	7880.31	3531.98	41280.2	728.335	9124.95	4806.73	5903.27	9233.5	71665.9	3468	10918.2	103.972	40.5703	173.67	103.415	2.66258	12759.7	5020.18	62345.5	1167.37	13891.9	7626.99	9353.51	13474.4	120857	6069	8882.01	94.6794	33.4484	111.067	92.6137	1.97904	9767.17	4125.09	54651.2
55				69	3456	6074		69	25173	158.896	126.839	95.0694	86.9694	4.06574	15274	2136.57	70893.3	6701.96	85554	69258.6	47950	115643	314347	3456	37357.2	329.993	192.857	137.865	129.3	7.48185	21848.1	3241.39	97567.4	9128.86	123379	102672	69188	173979	441770	6074	50652.8	442.967	232.228	225.905	244.54	12.0509	28898.8	4224.92	129433
93				71	3463	6087		71	#VALUE!	17.8708	#VALUE!	20.3795	#VALUE!	0.768779	57.4725	4.6971	#VALUE!	4612.43	45506	97718.1	35305.7	40642.8	408848	3463	13883.2	105.033	48.0295	300.786	49.1529	3.12998	7802	4367.29	16324.5	6313.67	73046.4	160071	42999.1	63353.3	557947	6087	9002.62	68.1417	42.9673	131.414	35.602	1.61078	5275.36	3007.69	11140.1
88				72	3462	6083		72	20570.4	162.231	72.6768	320.824	239.258	2.24908	14103.4	1638.18	12200.1	543.23	57502.3	5122.89	6012.14	48044	296385	3462	30154.7	251.084	158.034	628.731	368.379	4.46454	17596.3	2955.05	18016.2	714.592	92576.2	7724.67	9145.7	81537.3	446399	6083	28897.7	181.82	131.138	596.016	343.326	4.60318	14358.6	2585.89	16767.3
36				73	3477	6131		73	13369.3	49.9787	39.9504	143.809	19.2508	1.53038	3567.49	2277.74	17471.9	1085.74	17001.9	29569.5	19557.2	12748.9	107390	3477	21770.4	61.8622	42.178	113.165	66.6876	0.992329	5474.52	3466.96	25400.7	1715.82	24967.2	45295.6	29328.9	19807	168735	6131	20627.8	60.7172	43.8412	134.662	52.7408	1.08523	5072.23	3313.1	25408.8
38				76	3491	6098		76	14621.5	175.525	66.1778	12.1583	82.251	3.49987	5206.49	3568.53	34989.1	4749.21	53779.9	42322.8	49493.7	12753.9	118734	3941	17580.6	180.181	49.767	24.7606	73.7067	2.04978	6503.2	4297.7	42160	6390.32	65745.9	53232.3	62024.7	15212.8	157424	6098	19078.6	91.2422	53.5424	120.348	75.6181	2.49875	7044.43	5006.48	43723.7
35				84	3481	6103		84	24830.7	109.339	18.0232	299.808	#VALUE!	1.64097	4174.41	3659.32	20688.5	2272.68	75642.6	7511.36	25286.3	43542.4	98198.3	3481	21961.3	172.746	36.3344	246.719	33.8534	3.10898	3676.26	3050.72	18481.7	2005.21	67033	6530.5	22827.9	36804.1	84994	6103	36316.8	217.943	24.7118	382.842	79.7087	4.28164	5877.6	5222.64	29135.5
51				86	3520	6129		86	10451.3	98.8933	#VALUE!	198.224	79.542	1.20943	7505.06	1835.55	20199.6	18413.6	49834.7	54241.3	23677.3	14920.9	225417	3520	15377.2	72.2853	45.7594	325.798	108.664	1.95712	10681.9	2753.36	27222.9	27433.2	77636.1	73457.9	34750.5	21145.8	323724	6129	16974.6	78.7109	49.5964	295.546	91.7539	0.863672	11693.4	3086.81	29469.7
93				92	3513	6107		92	6890.45	998.829	1402.98	739.704	953.771	9.50933	9745.68	1312.26	9425.61	944.42	34062.6	20857.8	30391	12603.7	49074.2	3513	9524.34	683.972	1309.26	571.575	818.086	7.1569	11752	1796.52	10226.9	1195.22	45945.4	25170.1	39773.8	15896.4	68894.1	6107	9510.5	506.382	874.223	462.606	560.952	5.93081	11570.6	1861.92	8466.15
45				103	3494	6106		103	18692.9	#VALUE!	#VALUE!	120.569	#VALUE!	#VALUE!	12628.5	913.79	48561.6	13776.3	171779	28306.4	28733.8	16254.6	62136.9	3494	30911.4	54.4733	73.3777	228.407	27.5034	3.45084	20626.6	1385.57	80073.6	24857.2	330256	49455.3	51023.6	29494.3	113080	6106	31045.6	24.8277	32.4212	247.402	51.6922	3.36209	21016.4	1451.16	84999.1
35				104	3502	6118		104	3016.61	163.903	#VALUE!	119.994	85.1622	12.9193	10622.1	967.474	16766.6	7937.07	32265.4	9998.49	24475.5	191365	38709.1	3502	4290.78	395.162	232.749	290.313	231.701	28.6518	12799.8	1469.94	19057.1	12975.4	50179.5	14837.9	35584.6	290603	56414.7	6118	4121.36	435.348	412.794	749.736	309.139	28.7711	11403.6	1414.9	18023.6
42				107	3486	6122		107	13971.7	#VALUE!	#VALUE!	71.2272	112.745	#VALUE!	5586.35	1698.87	13204.3	489.273	11351.4	15910.5	4594.25	5776.63	93294.7	3486	17054.7	49.1471	203.028	185.338	184.337	#VALUE!	6678.83	1953.02	16007.3	641.806	15231.7	19928.9	6125.84	7552.65	125822	6122	22926.7	39.3155	261.325	266.965	245.448	0.670476	8333.41	2616.97	19669.9
54				108	3479	6128		108	10146.6	132.834	97.4019	32.0478	141.452	1.89807	5672.85	2572.43	21250.9	2494.03	39780	37615.3	10867.1	73412.6	217893	3479	19491.2	214.73	130.131	46.8634	238.247	4.48108	9968.02	4627.25	36451.2	4228.43	64340.1	60823.1	15724.3	111882	365663	6128	16019.4	73.2956	116.69	43.9229	188.306	1.67015	8197.95	3845.04	30880.4
51				109	3489	6094		109	5452.51	34.2732	13.3918	46.3438	21.5725	0.432192	10960	723.269	7298.19	4996.2	28973.3	86439.6	32363.9	26431.4	68464	3489	11226.5	105.15	39.5575	50.9777	33.7371	4.01227	18710.8	1529.99	15151.6	9809.42	58480.7	176455	65924.8	52386	151811	6094	10635.5	116.798	19.2613	48.0135	22.5657	2.47519	16306.8	1372.43	13879.2
21				121	3499	6126		121	2391.15	966.16	2727.85	454.831	1016.96	38.0308	4723.4	389.355	57075.9	1448.55	77018.1	43964.1	45905.1	57913.6	204679	3499	3590.32	1645.65	5633.12	468.864	1825.2	66.9322	6844.66	569.69	82782.1	2071.53	122482	67152.7	71331.6	86217.5	322972	6126	3447.74	1456.49	5312.54	361.478	2118.34	64.8743	6483.1	545.954	77942.5
63				124	3601	6239		124	17046.8	186.717	388.054	90.23	25.3325	0.804252	8727.82	1095.42	21851.4	14187	66076.1	22118.1	17690.4	39677.4	126047	3601	28053.4	422.617	856.714	79.6065	34.6867	0.57285	14486.3	1904.83	35171.1	22010.2	111204	37234.5	29235.2	64823.5	206963	6239	26495.6	534.072	1022.4	81.3388	41.0624	0.444681	13081.3	1929.79	33616
54				127	3583	6227		127	16846.2	49.1866	31.5593	106.045	24.0347	0.928656	22740.2	558.271	14355	3689.73	61675.1	62224.9	54150.3	38979.7	122369	3583	26136.1	110.264	44.24	131.752	23.0627	1.36822	31525.3	783.746	21456.7	5289.36	92308.9	96867.5	83173.3	59305	195038	6227	24626.7	46.6301	35.6723	129.362	14.2738	0.849943	28349.3	788.83	20070.1
57				132	3586	6247		132	4731.96	42.9548	38.4993	24.9716	28.6302	0.719433	8138.55	1515.68	9427.5	6882.92	8192.11	10881.2	40802.2	3087.97	111187	3586	7276.61	70.6854	30.1816	47.8601	52.1438	1.68908	12533.8	2345.09	16389.8	10473.7	13352.1	17907.5	66754.6	4642	203755	6247	7014.01	71.6586	33.6339	34.0426	40.3661	1.23875	11717	2241.7	15064.6
94				133	3585	6242		133	1442.92	11.6433	15.8208	26.2843	68.3427	1.19439	903.373	179.416	14051.1	5039.38	32966.4	7873.7	17666.8	25778.3	83642	3585	1750.22	24.8787	30.3832	#VALUE!	90.8935	1.48542	947.247	192.894	14459.1	6212.12	41590.9	9489.26	20224.5	32601.6	112856	6242	1642.49	30.5543	66.8043	44.6284	81.302	1.06643	788.409	178.222	11043.6
67				144	3604	6244		144	6210.58	16.9555	115.193	724.498	#VALUE!	0.975622	3415.05	1600.86	50268.3	1105.7	54526.7	33326.7	19754.9	28321.4	164995	3604	9756.18	52.4788	133.843	1124.38	#VALUE!	0.72064	5049.65	2141.98	69807.6	1540.88	62311.6	44216.6	27537.1	38416.3	227643	6244	11401.4	584.207	1672.6	7053.55	601.23	28.0137	5933.6	2324.42	72401.5
43				145	3582	6237		145	42717.1	69.1424	30.19	#VALUE!	12.6549	1.19106	2856.55	1466.43	12741.7	3450.24	29723.8	70871.5	15215.7	20516	60019.8	3582	72086.4	101.854	85.6111	287.31	32.821	3.14688	4679.64	2213.09	23796.5	5909.16	49095.9	106819	25620.4	33031.1	99077.2	6237	70514.9	111.963	193.239	758.578	49.9999	5.39345	4801.58	2226.56	24440.2
89				150	3618	6200		150	37286.5	153.471	71.6558	547.454	49.355	1.42429	13623.9	5624.93	14753.8	6488.27	169676	168018	69402.4	179242	234431	3618	16962.4	95.5201	46.8039	415.751	44.9702	66.5663	6787.39	3295.58	7796.4	4878.56	85145.4	88153.1	50069.5	84602.8	110771	6200	28148.1	248.01	76.3333	449.194	42.0386	2.45406	9130.06	4642.63	11850
19				155	3637	6208		155	60.282	53.3887	62.9438	74.8467	354.155	3.68984	3512.73	360.864	12580.6	1213.19	28453.8	52494.7	11332.5	19713.3	44937.5	3637	32.95	27.7454	58.0641	48.7929	463.504	1.61833	5365.09	539.684	18340.1	1636.42	42761.5	77911.9	17363.2	27634.8	65050.2	6208	42.4116	58.1572	63.8033	59.6309	376.479	3.8697	4509.7	447.765	14097.6
87				175	3615	6202		175	4772.92	19210.8	21006.7	827.345	538.807	17.5284	5565.23	583.156	18639.6	6736.08	176253	56767.7	33481.7	68198.2	351229	3615	18903.2	43665.4	43304.4	2376.82	1858.19	41.5086	16906.8	2216.91	44337.3	7913.66	213694	63845.3	39212.3	87376.3	458617	6202	9120.14	20438	20643.6	782.759	769.224	17.6466	7286.52	1145.98	22691.2
42				189	3622	6199		189	4527.34	9.54318	3.74189	95.0943	#VALUE!	0.328599	4936.81	1072.08	2472.9	5585.51	74756.1	22719.9	38601.8	84065.5	70143.2	3622	6091.33	10.8515	10.9117	147.714	10.178	0.235934	6977.55	1475.76	3285.26	8011.74	107781	32982.4	54026.4	118663	101381	6199	13400.8	17.9686	22.472	305.553	20.0678	0.611008	16712.8	3278.73	7020.8
22				192	3645	6222		192	5794.34	23.3551	20.1814	121.257	8.23726	#VALUE!	5478.29	1350.81	42768.2	2664.76	8313.42	199890	31355.1	13731.5	96127.9	3645	8035.05	31.4361	32.563	159.448	38.1163	0.49892	7529.41	1930.89	51899.2	3403.01	10913.1	243439	48427.5	19901.1	153625	6222	13892.4	68.215	105.059	307.866	88.061	1.15272	13278.9	3538.58	50772.1
57				204	3625	6220		204	1651.47	144.442	58.1119	91.2436	109.025	6.39217	1487.02	952.26	2026.08	2111.66	12889.8	26783.2	51417.6	10726.7	32662.6	3625	17035.5	212.444	429.292	551.537	713.492	3.37913	11507.3	6469.42	17741.3	11339.3	88552	109755	158091	80326.7	125801	6220	21464	43.4595	30.3171	167.997	50.4022	1.13008	15191	12386.3	25421.8
62				205	3640	6221		205	8615.57	31.617	47.5886	180.527	15.9168	1.24503	13006.7	1612.27	8148.74	479.613	7508.81	6714.34	8703.01	7842.97	49736.7	3640	117368	154.598	242.683	828.063	125.989	8.28848	63959.1	14155.4	42616.6	1429.41	24527.2	23362.2	29965.6	25888.8	134401	6221	17414.8	36.0854	78.5054	262.395	154.368	2.76325	17909.3	3362.63	14822.4
67				583	3358	5948		583	2885.59	15.6085	20.7793	174.077	19.2123	0.323506	4389.05	2011.26	16291.1	1428.55	10805.5	28233.4	82828.8	20442.4	133102	3358	4517.61	16.455	21.2949	36.6422	25.1719	0.567172	7323.09	3470.92	27176.5	5335.88	46467.6	70129.9	124453	67281.9	135581	5948	4835.09	22.9663	23.6231	37.9795	25.6104	0.179622	7780.35	3651.97	28683.4
40				586	3365	5957		586	121082	129.598	340.269	412.197	142.392	2.77013	8533.99	3139.13	89745.9	9030.75	19696.9	15189.2	78400.5	16737.6	84731.7	3365	191215	104.04	446.059	546.458	144.525	3.66142	10682.6	4165.42	90893.6	12605.6	29530.2	21012.8	128862	22930.9	170655	5957	60935.2	135.021	247.246	316.061	151.414	1.93475	6036.8	2226.23	84745.7
32				590	3364	5958		590	3077.68	13.449	56.613	148.063	72.3123	0.665258	13581.7	3032.64	31679.5	3884.15	10969	13163.3	32055.3	31430.9	100155	3364	5305.36	22.0437	196.455	254.29	23.568	1.24703	22136	5461.17	53789.7	27341.6	51135.8	48836.9	117958	95862.3	128594	5958	4263.61	19.2837	97.2095	200.44	20.8285	1.1422	17529.1	4509.56	44873.5
66				592	3363	5953		592	16568	47.2958	12.7348	22.1533	18.6522	0.457668	6235.94	605.071	8116.4	321.534	7738.28	26389.1	16686.8	9100.68	40148.2	3363	25880.6	79.1467	19.8843	36.0651	27.4738	0.913963	9827.27	979.829	12343.6	566.889	12887.2	42487	27646.3	14790	62684	5953	26781.2	43.9672	19.7081	33.0183	27.6621	0.76102	9973.66	1017.37	14469.9
20				593	3359	5950		593	9881.05	16.8254	86.8421	578.674	#VALUE!	0.342553	1463.73	3010.95	14362.7	868.337	103838	35067.2	122874	116293	105394	3359	14562.2	26.967	133.061	923.866	18.9034	0.439805	2254.25	4602.13	20803.6	1289.01	87984	51831.2	105261	96221.1	113472	5950	13427.1	40.2751	125.006	776.229	16.6148	0.30452	2132.01	4083.44	20136.5
22				666	4105	6480		666	5536.89	54.3521	12.4889	18.1077	34.8971	2.73497	5081.56	1021.7	10988.4	3735.97	8292.19	6104.58	14317	8377.22	40669.4	4105	24038.8	282.677	46.4009	42.647	122.107	4.6897	10122.5	4935.59	29614.4	1406.87	24616.7	126873	52133.7	49036.3	358439	6480	20429.8	196.392	47.838	30.1755	50.4324	3.66289	8469.81	4244.32	22739.2
72				705	4151	6440		705	26369.2	2196.76	5412.43	892.172	704.021	66.6253	15690.9	15088.6	67549.5	3130.65	42255.3	10937.4	35048.7	46015.8	191392	4151	33229.1	2707.23	5344.16	554.769	616.194	56.0514	18835.6	18853.6	60318.9	4030.49	54239.2	12908.2	42097.3	58637.6	261811	6140	34051.8	1537.29	3685.31	332.966	630.221	39.954	17700	18667.2	59762
82				828	4009	6473		828	968.312	6.21005	#VALUE!	11.133	141.051	#VALUE!	15472.6	1421.05	65396.1	4510.53	25482.9	102810	40594.3	30907.2	223785	4009	1013.09	12.3791	#VALUE!	108.379	142.768	0.604427	12078.2	1426.62	50471.7	4515.29	28675.9	107556	43421.1	32851.7	215400	6473	1215.82	13.7178	#VALUE!	135.087	125.935	0.209331	11760.2	1926.74	47328.8
91				851	4018	6472		851	45620.9	75.8367	#VALUE!	#VALUE!	#VALUE!	0.104598	3238.21	3156.84	87369.2	466.191	65133.7	2778.93	54732	22419.4	757937	4018	50921	171.883	42.1269	27.2453	14.8812	1.73608	3057.78	3061.9	71268.5	550.542	75379.6	3378.63	56176.6	23991.1	845289	6472	50589.9	68.8532	59.213	#VALUE!	40.1317	4.24574	2702.79	2817.5	58232.4
79				861	4017	6469		861	20194.8	78.0365	11.0742	319.661	150.402	1.95803	18762.4	1793.61	129564	11830.4	285300	75242.8	39752.7	99112.8	132299	4017	35290.2	353.441	17673.2	3487.85	251.948	17.5226	23865.6	2970.26	156336	20121.7	497877	124923	60229.1	163354	249478	6469	32913	67.1537	82.9573	550.649	54.3935	0.436854	20202.9	2854.32	131965
92				863	4014	6468		863	5816.1	18.1984	#VALUE!	300.475	#VALUE!	28.4305	3016.51	547.34	20328	1097.63	13032.9	4187.14	3253.24	7758.42	32844	4014	23539.9	50.2895	27.9334	919.814	30.3122	0.454551	13155.8	1915.8	55796.9	3618.08	49848.9	15433	11438.5	26818	130686	6468	24238.4	59.3449	24.5501	992.078	30.546	0.490006	13562.1	2014.47	49444.5
91				877	4195	6578		877	1235.68	90.6728	54.9083	849.791	73.541	2.09278	427.207	271.198	76020.6	743.861	92785.2	12406	36436.6	24036.1	208596	4195	1489.42	91.4012	48.4936	757.862	130.259	2.27688	381.186	310.729	84636.1	840.468	104071	13553.8	47810.9	27138.4	289626	6578	1616.64	95.4569	47.6517	720.134	76.2548	2.42865	452.051	325.14	91956.6
76				892	4193	6559		892	41682.1	353.199	29.0873	152.9	36.9418	7.03845	13122.5	1577.35	50439	6106.6	62933.6	20605.7	18143.5	45494	306320	4193	75487.8	684.929	60.8661	121.089	95.8303	12.1174	22405.2	2869.05	87874	11151.4	117764	38150.5	39205.9	86105.8	532758	6559	63485.9	374.65	43.6099	184.604	99.5218	18.602	20972.7	2638.52	74861.4
95				932	4288	6621		932	8230.53	7926.27	13939.2	1188.64	1386.82	62.991	2102.11	2852.86	7989.94	2033.7	11893	81736.5	2920.15	5939.53	52639.6	4288	11974.2	12931.7	21611.2	1016.09	2425.13	79.7577	2816.66	4044.23	10907.1	3274.52	21026.9	135217	5170.07	10419	85171.9	6621	11749.4	21312.7	29200.8	721.492	2143.32	69.8932	2798.19	3575.34	9332
100				960	4253	6609		960	36731.5	193.808	33.973	267.175	62.0356	5.52754	4362.79	4278.06	30823.3	72.9984	1368.15	876.735	6956.74	1171.46	55566.2	4253	65012	542.047	383.563	604.035	145.261	13.2403	9521.87	7534.46	60345.7	160.219	2986.48	1841.02	21931.2	3141.86	122081	6609	53259.5	270.304	74.8289	580.222	90.8612	4.60212	8732.35	6548.73	55159.5
90				964	4251	6600		964	42654.8	478.39	242.13	165.96	46.3734	5.98234	21426.7	1465.45	21820.7	1731.56	31071	7440.19	7003.36	15983.6	90129.8	4251	58029.9	369.72	40.4058	109.255	77.6217	17.3938	30772	1972.01	27070.7	2262.86	44825.1	8274.7	10553	22634.8	141402	6600	54083.8	390.032	15.069	66.1817	56.348	15.4121	28179.8	1793.1	24638
91				966	4249	6605		966	8120.98	191.166	206.45	167.362	55.1164	3.56788	2642.6	2157.33	11749.5	2908.65	38371.4	36967	23939.8	32072.1	201793	4249	9208.26	119.756	52.283	106.242	39.2943	3.43797	2863.76	2727.87	14569.4	4029.99	50993.8	43022.8	38113.2	42950.2	265203	6605	8722.63	132.034	57.9038	146.778	50.4655	3.37982	2598.94	2594.85	14317.4
97				970	4252	6601		970	38229.8	278.267	249.275	164.086	355.877	5.96609	21695.3	2210.31	91841.7	5538.69	90813.9	13029.3	95831	66496.8	243703	4252	7399.53	60.1097	84.0377	114.133	33.0721	4.01364	6679.03	2832.85	33152.2	2253.26	155829	5312.49	166583	146832	260115	6601	8054.3	107.649	148.14	55.1834	67.6284	5.00621	7182.58	2966.28	34857.8
89				975	4245	6606		975	49757.1	416.814	38.1274	628.496	130.399	13.2353	17049.2	6808.81	53991.6	22490.9	62597	83779.1	38860.6	93792.3	622624	4245	50875.3	563.704	125.26	614.711	201.834	17.8406	16019.2	6755.56	50991.2	21429.3	60341.1	83557.8	41309.6	96702	591313	6606	86911.9	888.281	78.0903	971.326	220.011	14.4172	24772.3	11391	81907.1
61				997	4234	6581		997	15108.2	117.477	16.2996	53.859	49.1742	1.82161	12451.6	1634.35	27225.2	8426.73	133105	130089	305255	194817	155290	4234	20903.9	184.92	121.205	500.625	91.4186	6.2193	16657.5	2326.81	34079.7	11117.2	187231	175249	460192	265706	213876	6581	25149.6	160.875	103.082	306.017	52.3709	4.87404	20675.6	2862.73	41968
86				1010	4207	6528		1010	11915.8	71.9735	162.967	101.421	103.585	1.36797	5923.62	7450.67	45434.7	10801.6	59948	135451	35303.4	27398.2	151749	4207	14369.4	73.6647	211.568	145.389	97.0685	1.86351	7033.78	8913.95	50319.2	12237.3	74448.2	179572	52008.6	34484.7	192249	6528	15298.5	96.3456	200.29	114.828	88.4686	2.43872	6476.22	8625.37	47950.3
69				1018	4222	6548		1018	3991.39	111.757	51.751	160.173	12.85	1.97654	6683.34	721.578	6161.25	4503.16	49004.3	11384.2	32786.9	44098.9	216970	4222	4969.9	134.221	66.8269	97.2555	41.6952	3.22573	7963.19	963.299	8216.33	5560.75	61470.9	13714.5	40686.2	55054.5	252993	6548	4497.6	133.212	72.0005	83.1523	29.2619	3.55227	7185.85	874.761	7554.43
71				1032	4229	6546		1032	36466.9	218.306	50.1241	80.2308	#VALUE!	6.95342	1741.86	1799.14	19007	409.06	8348.6	2689.06	8738.72	9026.94	503381	4229	44223.1	241.749	101.106	94.44	33.3235	1.37133	1941.86	2710.56	23251	437.338	9198.67	3282.47	11130.8	8753.41	368196	6546	39639.2	98.628	59.6979	70.3299	43.2633	1.30282	1808.41	2174.52	19292
62				1034	4224	6544		1034	22054	139.291	53.6631	647.412	43.0817	0.548554	11005.9	6506.52	17320.1	7325.76	28430.4	19297.4	22352.1	32034	211969	4224	30826.3	120.026	53.5209	493.415	71.3472	0.727908	12906.3	9019.85	22849.7	9953.92	38362.9	25529.2	30096.7	43409.4	281404	6544	27925.5	88.0831	63.166	477.586	49.1289	0.645463	11414.5	8322.37	20581.5
63				1035	4214	6541		1035	23931.1	124.457	99.3018	127.291	24.3249	1.78475	2032.64	3923.48	38206.3	4503.16	49004.3	11384.2	32786.9	44098.9	216970	4214	29549.7	113.138	152.74	80.8528	41.6715	1.31651	2659.36	4866.05	45466.6	13835.7	61281.1	81590.1	27636.2	146708	440992	6541	30007.7	244.431	143.09	73.669	41.0178	1.89017	2696.22	4691.97	47439.7
91				1052	4306	6640		1052	3244.67	42.3178	79.8694	437.933	261.331	0.851394	21915.3	4125.58	53147.8	1191.42	24040.3	8736.16	11308.2	12290.7	34569.1	4306	3406.87	21.4756	48.293	493.164	224.07	0.933285	20605.9	4344.96	43209.5	1210.23	24352	8551.87	11213.8	12659.5	38034.8	6640	3925.58	13.6991	38.7808	474.067	222.964	0.425791	21197.3	4933.68	38080
95				1057	4303	6638		1057	75070.1	303.861	370.18	25.2195	78.4216	5.59719	10369.4	3154.96	56606.4	1389.81	147882	13496.2	108543	26454.3	81180.5	4303	86009.9	178.865	32.9247	41.9881	43.7143	0.508107	11083.6	3816.78	61027.8	1529.9	180091	15059.5	115833	29591.9	89483.4	6638	74174.8	250.657	49.6512	41.2105	89.2272	1.80832	10920.2	3427.84	59502.2
89				1058	4300	6643		1058	22597.8	110.341	279.713	154.014	26.1752	1.29074	6441.19	2972.93	36271.4	55690	19840.3	100971	31571.6	9639.96	76561.1	4300	34678.2	126.03	381.213	194.354	49.5645	0.960888	9417.59	5125.18	49300.9	94973.9	31663.5	163061	48802.6	14914.8	128680	6643	33147	229.783	383.811	210.089	61.2624	1.08394	8846.45	4737.42	43912
63				1059	4297	6634		1059	16903.7	56.1689	#VALUE!	57.036	326.11	1.34553	2242.33	2667.75	8896.44	2246.64	24505.4	111924	64359.5	21509.5	74444.8	4297	22061.1	57.3898	81.6073	45.8635	413.876	1.24824	2624.43	4004.91	10890.2	2601.5	31760.5	134956	86236	27786.8	96951.6	6634	24850.9	62.0623	32.1402	256.21	444.073	0.740688	2656.54	4477.65	11388.8
91				1070	4310	6639		1070	74158.9	185.856	59.5815	380.071	25.2619	2.27706	6084.08	2414.96	38445.6	8849.52	167641	51004.5	54651.3	640737	48230.8	4310	93209.7	233.062	240.354	220.467	39.4743	3.05712	7504.17	3051.39	36859.6	10088.3	231135	51362.1	66384.4	756254	63562.4	6639	92921.5	379.77	48.2859	208.569	24.6836	1.12499	7355.04	3278.96	32060.5
81				1079	4338	6650		1079	13165.4	43.6635	225.072	160.136	126.993	2.74235	30963.9	2132.36	48707.6	8461.26	62708.7	59456.1	40779.5	44952.9	866429	4338	23240.6	177.92	347.46	53.8545	118.548	9.35788	47261.3	3516.39	74104.7	18518.3	118841	113920	80830.2	88421.5	971130	6650	22193	136.915	354.671	278.224	173.018	5.48073	40055.8	3629.63	66767.5
76				1085	4330	6649		1085	31726.5	283.531	34.2224	102.314	77.3518	9.58798	15709.4	2847.03	22812.8	4101.54	68879.5	109728	272575	74951.6	106371	4330	40305.7	12169.8	21783.6	138.591	3420.85	390.372	19681.5	3397	31871.8	4880.76	95197.8	148359	274757	94156.4	142327	6649	33580.6	307.094	62.2919	120.282	49.931	5.32402	18003.6	2899.99	23134.2
66				1087	4328	6646		1087	9859.83	77.0138	#VALUE!	1018.49	7.73928	1.39748	2105.17	2373.47	6518.41	2111.3	3337.82	1215.78	34227.9	2869.73	256938	4328	13368	163.295	30.5235	1372.8	23.9739	2.89291	2633.76	3265.75	9116.12	2572.3	5132.4	2012.27	44488.1	4136.7	336644	6646	24244.4	268.544	28.0781	2244.77	67.5608	3.22109	5162.4	5987.07	17116.2
62				1091	4320	6667		1091	3573.24	29.6683	71.692	37.9617	19.2276	0.521169	3988.07	1440.98	10397.3	1243.21	17348.6	10785.4	64599.8	22995.3	40479.5	4320	4489.68	46.9604	142.667	35.9001	33.498	0.788044	3801.59	1831.73	13486.8	1501.19	20775.9	13177	74850.2	26988.9	48342.9	6667	4447.21	37.0622	131.502	25.5087	26.9257	1.04402	3197.67	1730.31	13027.4
88				1097	4332	6651		1097	6843.04	66.931	13.7841	66.0954	34.8862	#VALUE!	10613.3	1760.53	32667.7	2505.04	18425.6	26475	48445.8	59755.9	86897	4332	2347.27	19.1993	#VALUE!	20.7965	17.9121	0.593124	587.818	2084.91	4768.22	5584.42	5466.27	7241.93	569213	3000.04	114117	6651	23779.6	213.085	#VALUE!	134.376	227.598	7.17635	24155.5	9984.16	88510.2
61				1150	4395	6706		1150	69845.1	430.812	#VALUE!	60.3722	#VALUE!	4.06104	7942.23	6915.49	28172.5	8704.41	204039	215726	28009	207070	148251	4395	78806.5	574.85	0.967398	60.9427	27.8247	7.61236	8574.5	7685.63	30812.4	9831.43	236600	217311	32916.2	232231	167207	6706	77884.8	663.726	18.2954	67.104	25.7819	15.7429	8189.77	7461.93	29137.7
64				1176	4358	6727		1176	12688.2	52.0871	#VALUE!	26.2543	36.2296	0.914841	9479.8	2468.77	19064.5	5069.33	12419.5	20955.5	8415.32	16033.1	199816	4358	17587	189.218	17.684	22.6347	83.4772	3.72163	11861.6	3510.47	24341.3	7272.5	17602.9	29510.9	12074.8	21683	271642	6727	16344.6	180.688	64.5186	56.2814	57.9214	3.02837	10778	3182.04	23281.1
63				1184	4373	6712		1184	28062.4	309.357	344.463	76.9547	309.868	5.45713	31350.1	8611.39	116393	46299.3	140320	49116	179818	225958	342430	4373	14442	174.134	111.64	85.8259	130.758	5.92286	15707.9	4910.55	56769.1	23581.2	66020.1	23890.3	85151.3	112051	179278	6712	15669.2	117.18	106.999	70.1936	210.784	1.34366	18503.4	5084.87	58982.4
67				1193	4354	6711		1193	45320.3	188.078	21.6007	503.729	225.734	#VALUE!	19234.8	12537.4	172191	3492.95	73406.9	109617	8684.66	59677.6	187824	4354	22598.6	145.152	74.5174	250.865	565.083	0.99916	9179.93	5958.24	82641.3	1744.48	35145.4	51641.4	4238.63	33550.6	151909	6711	19540.1	133.595	10.3427	209.247	171.038	0.352151	7891.39	5160.15	71125.8
64				1362	4485	6785		1362	37099.9	1996.37	2280.74	571.137	321.927	461.747	6920.89	2668.31	35626.9	19940.2	60167.4	73863.7	45020.8	42172.9	373967	4485	44223.1	241.749	101.106	94.44	33.3235	1.37133	1941.86	2710.56	23251	21850.3	68478.8	84674.3	50754.4	47150.5	381101	6785	39639.2	98.628	59.6979	70.3299	43.2633	1.30282	1808.41	2174.52	19292
63				1364	4499	6793		1364	22054	139.291	53.6631	647.412	43.0817	0.548554	11005.9	6506.52	17320.1	19397.4	41315.5	68170	9125.95	72473.1	284499	4499	30826.3	120.026	53.5209	493.415	71.3472	0.727908	12906.3	9019.85	22849.7	9852.54	19008.6	31716.6	4474.99	34839.1	136611	6793	27925.5	88.0831	63.166	477.586	49.1289	0.645463	11414.5	8322.37	20581.5
90				1377	4493	6794		1377	23931.1	124.457	99.3018	127.291	24.3249	1.78475	2032.64	3923.48	38206.3	3749.54	43384.7	5381.01	9113.24	65083.4	109550	4493	29549.7	113.138	152.74	80.8528	41.6715	1.31651	2659.36	4866.05	45466.6	5701.12	75692.2	9177.96	17205.1	112758	190618	6794	30007.7	244.431	143.09	73.669	41.0178	1.89017	2696.22	4691.97	47439.7
65				1379	4477	6791		1379	3244.67	42.3178	79.8694	437.933	261.331	0.851394	21915.3	4125.58	53147.8	1876.59	35901.3	7089.87	27182.8	22029.8	149951	4477	3406.87	21.4756	48.293	493.164	224.07	0.933285	20605.9	4344.96	43209.5	1664.2	31793.1	6470.79	24318.6	20896.7	150900	6791	3925.58	13.6991	38.7808	474.067	222.964	0.425791	21197.3	4933.68	38080
65				1381	4487	6805		1381	75070.1	303.861	370.18	25.2195	78.4216	5.59719	10369.4	3154.96	56606.4	31578	415678	419621	193550	243368	376276	4487	86009.9	178.865	32.9247	41.9881	43.7143	0.508107	11083.6	3816.78	61027.8	37222.1	504784	495580	240753	299858	454596	6805	74174.8	250.657	49.6512	41.2105	89.2272	1.80832	10920.2	3427.84	59502.2
61				1387	4469	6819		1387	22597.8	110.341	279.713	154.014	26.1752	1.29074	6441.19	2972.93	36271.4	38812.8	36136.4	75123.5	21988.2	33121	269912	4469	34678.2	126.03	381.213	194.354	49.5645	0.960888	9417.59	5125.18	49300.9	50498.3	43400.5	92611.1	27182.1	40656.8	350146	6819	33147	229.783	383.811	210.089	61.2624	1.08394	8846.45	4737.42	43912
82				1419	4451	6779		1419	16903.7	56.1689	#VALUE!	57.036	326.11	1.34553	2242.33	2667.75	8896.44	7913.73	5214.36	43602.7	12965.1	4154.87	165592	4451	22061.1	57.3898	81.6073	45.8635	413.876	1.24824	2624.43	4004.91	10890.2	8383.84	6111.95	48126.6	14765	5055.1	192002	6779	24850.9	62.0623	32.1402	256.21	444.073	0.740688	2656.54	4477.65	11388.8
61				1506	4506	6872		1506	74158.9	185.856	59.5815	380.071	25.2619	2.27706	6084.08	2414.96	38445.6	232.78	71002.4	10678.9	2525.04	72871.6	96882.6	4506	93209.7	233.062	240.354	220.467	39.4743	3.05712	7504.17	3051.39	36859.6	276.929	96844.4	15248.7	4081.26	101897	137995	6872	92921.5	379.77	48.2859	208.569	24.6836	1.12499	7355.04	3278.96	32060.5
60				1516	4568	6881		1516	13165.4	43.6635	225.072	160.136	126.993	2.74235	30963.9	2132.36	48707.6	4746.01	75073.3	20960.2	128301	107704	743750	4568	18198.3	5.01083	258.354	62.1017	190.06	1.89035	36080	2954	61920.1	5272.23	89303	25168.4	156642	124877	898488	6881	22193	136.915	354.671	278.224	173.018	5.48073	40055.8	3629.63	66767.5
62				1564	4563	6851		1564	17706	164.219	18.5907	271.01	41.627	0.996473	3437.86	2349.2	30016	7153.44	34009.7	9692.79	21576.1	33605.9	186023	4563	33008.5	372.87	38.9503	498.403	72.9894	2.93965	7189.23	4360.13	56042.7	13483	65326.3	17954.6	40693.5	62488.9	350999	6851	31287.9	312.971	40.9519	593.951	62.5646	2.44086	7036.89	4560.14	54417.1
64				1624	4695	7103		1624	16060.3	198.46	84.1537	114.684	127.841	2.60292	9876.69	4638.63	26232.7	32813.4	32055.7	27427.1	98275.8	25942.4	248570	4695	22736.9	277.176	82.6363	234.4	235.967	3.4829	14644	7640.79	35418.8	47447.3	46826.2	39014.5	140166	38486.2	397560	7103	20548.9	188.014	58.326	187.366	160.172	4.50425	13142.8	7552.31	31684.9
62				1637	4711	7110		1637	20417.3	254.181	23.7415	586.497	39.9805	7.46176	14536.4	3786.52	14626.9	6102.1	28442.8	28222.2	20491.6	33692.8	80354.1	4711	26317	370.342	108.372	682.089	57.7903	11.9864	18457.1	5274.67	19325.4	8645.27	40796.7	38496.1	28052.8	49983.9	123890	7110	22220.1	276.803	71.6138	557.815	56.2594	4.00663	14925.2	4722.92	15081.9
82				1679	4623	6899		1679	8445.12	106.009	196.269	149.994	37.993	3.17922	5009.21	861.837	9295.05	2362.85	35497.6	23964.5	11745.4	28575.3	130508	4623	13291.5	178.419	436.773	742.635	103.843	9.59773	8646.83	1544.93	15789.6	4392.34	65721.3	42355.3	20596.8	48881.5	234180	6899	13251	38.7397	65.5356	44.7761	35.8154	0.847947	8534	1479.03	15206.3
89				1682	4628	6895		1682	34029.8	87.6041	274.293	206.455	37.2775	4.03629	4719.2	14543.7	8277.92	6733.62	116737	3887.6	30405	45528.6	99414.7	4628	43776.9	136.183	313.572	116.586	58.5804	3.1861	8183.69	19767	13285.7	12193	230664	7060.24	48947.6	78161.1	184117	6895	46267.3	335.45	851.569	1222.27	151.89	16.6399	10096.7	18873.1	16973.8
61				1688	4625	6901		1688	15018.3	172.795	79.6881	256.364	86.9839	3.13313	5105.86	2865.22	6336.29	6527.65	26909.3	34653.8	38312.3	45296.7	63772.9	4625	16445.1	226.906	107.48	167.823	119.764	4.65717	5798.98	3135.06	6343.39	7739.54	32856.5	45274.9	47156.4	56076.5	74224.9	6901	15348.7	1062.06	1736.01	111.894	445.77	34.3897	5375.63	2773.69	6335.55
75				1693	4629	6897		1693	2757.01	48.3822	81.2899	61.1688	78.2101	2.94028	8924.48	7447.37	22116.3	1150.17	27096	2013.6	29110.9	56902.5	339272	4629	3410.48	52.2953	147.993	3.14868	34.7894	3.12152	10045.6	8412.84	26607.4	1422.53	33723.3	2604.86	39231.2	66047.3	450078	6897	3207.81	71.6322	158.517	364.512	24.3495	3.20098	9470.03	8228.33	25089.1
61				1712	4648	6982		1712	38985.9	455.779	100.633	117.952	92.3273	8.07861	11657.2	3055.08	32280.8	17971.7	68471.2	116523	23672.2	85282.7	276409	4648	85440.4	1255.17	221.989	178.237	217.958	23.2401	32443.9	6870.23	67259.5	37689.3	157474	285796	51617.7	196304	607011	6982	60586.9	956.995	346.486	247.471	294.337	21.3066	26794.1	5004.56	49509.7
62				1746	4646	6937		1746	6289.98	90.2179	83.2429	114.028	57.404	1.56591	3258.05	1335.9	26633.9	862.02	20284.9	23502.4	42337	74791.7	56694.1	4646	8462.32	95.921	38.5043	96.5153	33.3901	1.72441	4699.98	2008.29	33358.6	1104.08	27181.3	27977.5	52601.3	102199	74874.9	6937	10186.9	171.439	160.022	90.6572	89.107	3.63708	5216.38	2246.73	39591.5
86				1787	4885	7158		1787	1980.63	91.5958	29.5023	821.61	86.1358	3.53384	2791.17	2088.68	13251.7	1131.65	27038.1	5341.92	15654.1	6795.29	473320	4885	3136.98	86.7789	46.0169	23.2676	105.692	3.5947	4602.22	3550.75	22552.6	1702.89	49344.7	6155.96	31858.5	10109.6	988505	7158	3074.58	84.3423	111.246	471.519	102.093	3.59683	4111.16	3249.93	21187.1
100				1791	4882	7159		1791	7713.78	33.8211	130.075	5.9215	37.1785	1.86887	3535.68	2563.4	14507.3	959.568	144772	1055.99	141614	95723.1	191442	4882	14579	89.5417	246.984	38.7014	88.7771	7.98143	6357.08	4741.25	25657.4	1667.38	318737	2050.54	352703	183378	438319	7159	15304.6	122.693	271.915	62.5623	92.376	5.04407	6618.05	4484.27	22926.2
64				1793	4875	7166		1793	25697.8	209.419	35.785	735.198	64.6607	3.25368	6131.93	5923.57	42094.1	2370.24	82604.1	7821.32	97590.4	125472	400204	4875	32698.8	285.254	127.884	1452.63	118.579	9.67192	8079.85	6958.79	51928.9	3699.71	117073	12317.3	127518	167893	579362	7166	30227	87.7107	96.1415	1381.79	85.0913	8.58011	8238.69	6473.29	47055.7
92				1794	4879	7150		1794	103117	611.824	130.672	#VALUE!	37.8971	97.4594	10418	7309.92	10267.1	3386.25	124537	4361.61	83500.7	70309.5	312590	4879	156101	988.104	277.114	317.324	82.2987	141.206	15347.2	11116.8	14694.1	4940.97	184672	8149.72	136274	101062	638097	7150	153095	566.086	226.963	43.264	85.8979	133.545	15417.3	10235.3	15375.6
64				1797	4878	7154		1797	7153.93	93.66	290.65	802.938	46.6834	8.43128	5832.51	1089.8	52752.5	137946	83693.1	460432	270503	141652	204036	4878	9670	66.3606	86.5438	173.601	56.9025	4.18805	6456.64	1559.84	62094.7	183025	114969	561040	363974	188945	282014	7154	9334.15	55.2316	86.5435	261.821	108.604	3.3481	6229.11	1583.26	57391.7
93				1843	4773	7044		1843	4126.38	99.1064	58.5393	548.957	227.939	2.6234	18329.9	902.988	38579.6	259.679	13247.1	7497.82	19341.7	7151.07	236405	4773	6051.67	140.631	74.2161	681.103	189.91	2.61797	23985.9	1264.77	41396.7	327.024	18862	9546.42	26885	9447.7	437770	7044	6281.58	122.692	81.0142	480.708	162.555	1.98023	24638.7	1324.34	35783.1
86				1844	4755	7041		1844	352.473	#VALUE!	#VALUE!	23.3272	12.0566	0.182868	3321.8	308.7	45335.5	184.189	10658.8	1838.86	12869.8	4981.92	42880.7	4755	604.744	10.6113	7.09919	44.1672	39.3395	0.467207	4316.08	519.179	46200	268.806	18529.6	2825.39	19659.7	8391.3	66861.5	7041	675.46	9.20267	5.3651	50.7464	35.7736	0.393405	4326.91	539.957	39753.1
66				1868	4782	7038		1868	22769.3	207.643	349.204	899.461	256.197	3.44439	2607.04	3462.41	33612.8	15307.2	54984.3	52931.7	35189.2	50157.2	37821.8	4782	33953.8	143.441	282.203	708.072	373.102	0.952264	3053.29	5167.07	45864	15037.5	81702.3	50779.8	36244	68259.1	51235	7038	38190.1	283.931	294.806	922.075	417.853	1.08632	3945.35	5710.76	52990.6
77				1929	4791	7141		1929	2050.84	17.7864	33.6433	151.301	#VALUE!	1.31543	1407.99	50.886	5408.6	694.501	20611.1	88094.4	10098.9	14286.4	10774.6	4791	2399.88	11.8583	22.3632	103.055	9.16626	1.15402	1533.87	62.082	6570.07	813.744	24319.4	94282.3	12920.3	17451.8	11936.4	7141	7210.05	67.9614	228.633	802.156	1112.56	3.48829	2464.11	1015.76	15723.5
90				1943	4842	7145		1943	16707.2	55.6319	97.2108	178.741	133.363	3.15478	62539.4	6366.18	69868.5	21247.7	136910	34251.9	37161	99426.2	240030	4842	24100.5	75.0573	81.1168	275.48	197.888	1.19935	73364.2	8288.16	84644.1	28117	195534	43313.5	47598.4	134157	369242	7145	23036.7	49.2341	72.9748	230.147	124.114	0.671104	70373.9	8243.79	78112.4
93				1950	4841	7147		1950	4892.58	58.6192	101.917	816.029	28.4038	1.76962	4512.45	394.437	2906.22	1457.83	23924.5	20188.3	11141.8	26336.3	84404.2	4841	5607.75	42.79	67.3723	459.806	50.0644	1.01921	4703.18	465.269	2986.5	1258.87	30148.9	20030.1	12907.2	31621.4	111766	7147	5066.22	221.992	417.057	1082.9	98.8908	9.19565	4021.98	424.423	2749.63
93				1952	4849	7144		1952	9739.93	120.047	19.3892	16.2566	#VALUE!	2.69631	1098.23	3727.43	7493.43	12463.9	174264	52912.9	69762.8	51494.1	201099	4849	17812.7	139.776	49.4452	24.9934	20.3316	3.96313	1943.77	6663.41	12890.7	23485.5	332337	95730.4	129530	93771.5	401658	7144	11312.3	96.5724	29.1379	27.0734	13.2304	3.69166	1301.53	4400.36	8760.69
61				1973	4859	7168		1973	18885.4	177.194	29.6645	25.8007	39.6203	2.69286	2923.14	1822.34	36344.9	1325.52	10707.3	57844.8	4240.98	8812.6	140673	4859	25182.8	174.57	33.4126	34.9171	54.2086	1.59301	3569.35	2137.89	45887	1660.29	14697.8	70253.4	5704	12661.4	187122	7168	27523.6	267.969	40.7254	45.0597	53.7424	6.54994	4173.28	2347.35	49934.2
71				2018	4897	7080		2018	3225.86	60.797	27.621	186.632	#VALUE!	1.37789	2153.87	1287.49	12544.7	2912.4	66912	26097.5	29996.9	68046.9	70987.1	4897	5209.28	327.199	513.028	297.813	95.4281	15.9178	3079.99	2100.36	16317.6	4141.06	104836	41088.6	45261.9	106925	118300	7080	418.951	#VALUE!	#VALUE!	27.3472	#VALUE!	0.238082	246.628	186.325	1254.88
62				2046	4934	7190		2046	13365.1	162.083	65.6045	61.9736	#VALUE!	#VALUE!	2614.05	2642.98	9882.51	3547.49	18986.3	10870.3	33202.1	16484.7	49563	4934	16837.9	157.806	76.7231	104.612	23.2479	3.71934	3329.1	3186.38	10785.7	4198.02	23701.7	13422.1	41804.8	21784.2	66099.1	7190	21141.4	166.187	81.3593	144.776	25.6918	3.81207	3922.55	3731.92	13573.2
65				7	3408	5922		7	10144.4	3313.98	17473.3	28454	5834.7	249.141	45259.2	6050.78	200917	2044.39	10697.7	15415.5	50541.4	41516.1	154048	3408	14376.1	4154.48	16977.3	22219.4	6480.27	322.085	37412.7	11132.4	226804	3533.77	17082.1	25540.3	89367.1	70604.1	277284	5922	13966.5	3845.25	15661.8	11869.9	5051.74	307.247	29544.5	11212.2	180912
62				9	3406	5914		9	38898.5	4222.65	21090.7	73166.1	9256.27	86.8237	32600.5	28302.2	179189	3653.17	5290.23	18327.9	36670.9	28820.8	154613	3406	55142.1	5231.37	22157.6	55649.5	8837.46	154.282	35222	30140.6	161148	5229.12	7492.77	26283.6	51470.3	38767	248708	5914	59303.6	4376.82	18407.9	43329.9	7065.23	144.925	33225.9	26359.7	138435
46				11	3411	5930		11	7806.3	1075.32	3163.75	22511.1	1613.85	46.2123	16744.7	1596.59	34636.9	1258.53	26839.8	15982.4	35371.5	47436.8	57672.4	3411	9091.51	769.308	2362.32	15371.5	1536.51	28.0411	18380.4	1822.53	37875.4	1463.24	30190.6	18745.7	37011.9	55911.2	66432.6	5930	10105.5	464.237	1720.54	11739.9	1314.78	15.5463	19313.1	2176.09	37695.8
61				18	3373	5919		18	16895.4	1482.25	3035.84	6172.7	663.645	55.1453	13435.7	3144.34	45153.1	2457.62	25822.7	69793.2	27710.2	25177.1	177540	3373	25192.3	1873.47	4179.72	6115.43	1060.94	64.3421	18673.7	5186.85	59261.2	3631.35	37737	90957.9	39272.2	35874.2	258560	5919	22116.5	1515.37	3380.21	3476.8	814.391	45.1044	15456.2	4380.41	50458.4
84				20	3379	5941		20	8166.4	4512.17	11930.1	17349.3	2260.58	156.554	11364.5	480.505	100366	2576.34	64132.5	13934.3	37683.9	21892.2	122523	3379	10185.2	5601.4	15306.5	11161	2971.22	278.367	7859.21	571.592	45452.9	2942.06	68429.8	14516.5	36497.7	26258.5	167047	5941	9718.76	6883.64	16848.2	6255.02	2777.88	305.458	5925.93	558.12	31804.3
87				21	3392	5937		21	42684.3	367.068	96.5464	2531.97	23.783	4.61958	12685.3	10211.5	8144.82	1984.07	37589.5	20972.2	26819.5	23265.8	152507	3392	79481.3	615.991	166.378	4405.38	66.754	10.2347	18746.4	18480.3	14446.3	3599.94	63891.5	33579	44720.2	46157.1	292356	5937	71767.1	656.477	165.293	3681.39	45.4527	5.21585	14789	16712.6	12408
88				23	3388	5929		23	26797.1	592.518	2614.84	4265.01	1138.13	25.3961	9878.15	1906.66	39845.4	576.34	22664.2	3114.23	46601	10792.4	66760.8	3388	41723.3	681.016	3057.02	3680.26	1524.46	25.8384	13263.6	2813.78	53051.7	894.528	36385.1	4900.71	72601.7	17432.2	108491	5929	49962.3	689.912	4245.35	1885.25	1808.77	70.003	14752	3269.66	57530.6
97				29	3383	5931		29	58047.3	15083.7	67572.3	69900.8	12758.6	989.29	13360.3	1761.03	84643	233.344	31448.7	6305.46	7939.47	20619.4	90605.6	3383	105053	30582.5	116752	92760.4	26903.9	1905.46	21955.8	3265.1	137848	388.454	65838.6	12417.7	16747.1	41339.7	178544	5931	85722.1	24022.8	94728.9	50247.2	22122	1601.35	17294.9	2588.11	92547.1
96				31	3386	5933		31	29585	3355.92	13043	44898.1	1969.35	144.603	6242.06	8087.18	35602.4	6196.33	186377	80750.5	116784	160979	156233	3386	35573.7	3086.14	12797.7	36733.2	2273.81	134.19	8086.53	9007.69	41442.1	8828.56	262047	111526	165775	230178	219519	5933	31690.7	2671.75	11244.3	24732.9	2133.6	125.687	7362.57	7268.3	34357.4
49				32	3409	5917		32	31165.4	132.904	932.707	9210.58	372.624	2.83114	7922.86	8387.56	13390.2	13206.7	47658	25847.1	24635.1	36847.5	153152	3409	48230.7	335.466	1395.64	12208.2	545.074	6.44154	11402.4	12856.9	21534.5	19435.9	74881.2	41522.6	38381.9	55574	229535	5917	43408.6	350.035	1178.05	9129.88	457.845	6.46648	10248.9	11086.6	18616.6
59				37	3399	5934		37	9734.52	6695.8	20357.6	13469.8	2920.17	398.647	10019.4	731.977	18026.8	8243.13	119583	24742.1	5336.7	49493.7	78107.8	3399	13543.9	10909	37684.6	10572.4	6623.11	751.616	12384.7	1043.59	21316.4	10877	189864	35008.6	7843.28	68456.3	108538	5934	13354.1	14308	49371.2	6841.45	9824.83	967.267	12079.5	994.416	20159.5
59				41	3397	5923		41	54970.1	776.772	2103.68	13961.7	648.344	26.5719	11019.1	1250.47	25666.8	9709.5	8280.57	60141.3	52478.7	4873.77	139666	3397	69164.3	855.059	2537.39	13108.6	850.836	37.6436	12425.7	1546.02	28229.7	12446.3	10922	74283	67719.8	6273.15	182803	5923	72062.6	852.888	2798.14	10298.8	1074.29	40.9629	13922.4	1584.23	27977
80				48	3378	5925		48	24617.1	1087.44	3071.22	7245.81	1564.76	36.6448	18974.9	2919.86	38461.8	1263.67	49132.2	44075.5	40461	74913.7	608739	3378	31108	962.179	2641.96	5891.5	1539.02	31.0873	24828	3478.15	43730.1	1752.35	71644.9	61868.4	56464.8	102773	814468	5925	26092	646.65	1882.07	3733.74	1177.6	21.2399	27235.9	2863.33	36529.7
82				57	3465	6089		57	100443	645.937	67.4101	44497.4	95.2541	20.7326	22947.7	11168	166177	44577.6	900698	1.88122e+06	404335	307806	1.69528e+06	3465	53470.5	358.805	27.6406	22134.2	51.4471	15.991	11537.4	5911.78	80480.3	18947.4	444418	931793	204736	160601	862451	6089	53457.8	339.573	49.2346	23230.1	60.0859	11.9847	12531.7	6297.47	92988.3
87				58	3460	6082		58	21692.8	141.555	64.1836	1714.76	77.8808	4.33204	29708	2330.97	57241.7	17843	246512	14757.3	119401	313297	134653	3460	30360.5	213.824	100.796	2206.24	69.431	5.29654	40518.9	3728.54	80684.8	26461.7	380863	16870	177319	445600	210131	6082	26342.6	230.024	186.459	1986.48	167.518	8.83318	34424.3	3092.16	71848.9
23				75	3498	6090		75	2078.42	2302.19	11794.5	12615.9	3406.94	117.24	12665	1473.22	45363.7	973.57	31112.9	24971.7	62277.4	69269.2	89475.2	3498	3847.68	3260.33	18157.5	13494.5	5039.12	197.862	17995.3	2677.32	70439	1762.06	57332.5	46707.6	110632	125581	159052	6090	3543.05	3325.85	16820.3	8557.68	4491.19	196.282	15962.6	2598.11	61010.9
55				78	3519	6102		78	6191.1	4417.72	10841.4	14758.4	3079.78	57.1149	9582.3	2152.89	49501.9	2007.78	8630.16	22473.3	6137.83	10518.1	74460.1	3519	8884.91	6393.21	14813.8	12784.5	4182.07	100.273	11745.8	2994.63	55119.6	2835.31	12293	31559	8519.97	14495	112569	6102	9473.95	7252.25	15947.6	6154.02	4033.94	110.767	11434.7	3238.32	47669.5
50				79	3493	6097		79	1862.02	2598.79	7753.83	32553.2	1728.83	131.039	5409.86	5513.17	35926.6	4015.91	13615.1	18093.4	26043.9	19071.2	131188	3493	2116.91	2659.85	7877.09	21835.9	1636.9	124.758	5253.46	6336.59	36713.6	5139.48	17334.3	22345.5	30941.6	24299.4	164472	6097	2107.73	2290.45	6618.37	12931.8	1440.96	102.206	5010.05	6881.62	35186.5
57				80	3511	6111		80	22155.8	2289.86	5097.8	2242.31	985.182	85.5393	15927.9	2580.69	29692.4	14435.4	35575.1	31877.1	35950.1	60945	126207	3511	37610.1	4899.49	8243.46	2381.64	2464.92	126.346	21735.3	4932.88	36000.8	26519.5	68623.8	59482.7	64383.4	113891	274452	6111	30106.6	2695.95	5356.03	1023.33	1239.89	92.6116	15884.4	3824.03	25007.4
64				81	3483	6108		81	10292.4	693.762	1599.98	2605.04	246.231	27.6025	6217.96	1414.95	25754.6	1338.34	6968.88	24721.3	7532.01	4264.9	92087.9	3483	16668.7	748.569	1816.6	2213.25	374.908	34.3008	9017.96	1703.46	39340.7	2224	11718.7	40693.7	12554.9	7105.95	156106	6108	15200.2	527.21	1455.04	1178.23	379.385	26.7726	7882.62	1528.03	36667.8
45				82	3515	6133		82	14426.7	1551.61	8678.81	14377.5	1979.88	39.6003	20084.1	8331.04	23208.8	1798.65	22376.3	12662.3	8252.09	12991	295927	3515	22372.6	1898.81	10923.6	16340.1	2598.59	49.9565	28818.3	12392.8	31375.7	2969.28	36461.9	19869.1	13485	20636.2	519671	6133	21470.4	1550.89	9150.9	9502.37	2259.04	37.4676	27328.5	11603.3	27949.6
43				83	3482	6101		83	10893	2205.96	5978.43	18331.3	3630.08	95.982	19885.2	1621.62	54672.3	1032.41	18162.6	19018.6	2896.83	17607	157896	3482	18407.8	2560.02	6340.28	16128	4321.51	97.7598	29126.2	2780.96	71047.9	1803.86	30942.8	32985.8	4523.88	29156	253445	6101	16330.6	1681.3	4368.58	7397.62	2923.27	63.5768	24175.5	2455.82	55533.3
49				85	3504	6116		85	9671.35	3391.67	11923.6	15346.9	1561.96	117.226	4675.02	662.203	60997.6	219.292	24918.9	5853.14	3337.75	22921.6	41934.5	3504	15333.7	3224.17	11811.5	11918	1758.71	114.316	6557.49	1002.01	72017.6	348.326	39649.1	8834.2	4922.85	35060.7	65239.8	6116	16282.9	3060.5	10815.1	6063.82	1751.7	107.711	6274.95	1039.37	70749.8
42				87	3480	6127		87	17026.2	2856.3	12353.4	46738.7	5480.47	101.868	15849.9	2268.3	87162.4	2271.36	268578	317294	58373.9	152478	101091	3480	23734.5	2632.39	12374	32124.6	6150.2	110.354	17460.5	3225.8	103967	3405.45	392873	394180	80442.7	212569	153981	6127	19983.3	2353.38	11483.1	15167.9	5328.51	97.096	13022.3	2624.84	84655.1
31				89	3503	6092		89	6315.19	5012.08	13568	11641.1	1519.51	287.735	6388.36	272.755	42761.2	1174.91	32317.4	28784.2	5013.36	38669.6	58058.6	3503	7748.75	9511.29	31564.2	11477	4769.16	900.963	7480.77	335.886	49368.3	1255.82	38776.4	34375.7	6223.39	46488	66389.8	6092	8329.73	15719.4	52724	12521.7	10054.1	1409.29	8326.06	373.914	52719.4
78				91	3490	6113		91	637.937	6606.06	15639.8	30614.4	1755.96	209.169	20427.4	209.257	36368.7	7643.8	22001.5	9043.86	39160.1	15823.9	48496.4	3490	1604.82	7191.13	18242.7	37761.4	3049.9	288.91	42887.3	541.701	68456.8	19556.3	54113.2	22893.1	98811.3	39896.9	140864	6113	1570.56	3405.54	10168	19058.4	2114.01	184.424	37586.4	405.834	66531.9
64				93	3521	6124		93	8108.01	19717.7	60396.9	117294	10483.3	1111.84	21544.3	3002.71	77128.2	1474.18	22143.4	22661.3	10155.1	85042.5	191067	3521	12778.6	13855	41896.5	76985.9	9490.33	642.55	24080	4410.55	78554.4	2412.87	35325.4	31535.4	14935.8	138458	312420	6124	12893	9079.34	28190.9	47041.6	7577.73	412.48	20643	4118.02	66604.3
80				94	3495	6121		94	2771.38	2551.49	6097.56	27028.8	910.298	72.1159	55376.5	1606.51	66892	8249.15	19169.2	60972.4	16076.2	13742.4	266038	3495	5169.73	3008.25	8278.37	48347	1879.46	93.4361	84957.2	3022.34	89412.4	14940.5	36436.1	109747	27868.5	25448.8	438931	6121	6247.04	2058.76	6632.96	31121.8	1954.99	80.4339	71304.1	3399.88	63270.4
87				95	3496	6119		95	15217.2	2161.09	8128.4	286323	730.975	192.685	7190.21	1895.33	32499.5	1386.75	85483.4	9883.59	57367.3	44344.4	38895.6	3496	27383.3	3445.77	11642.6	359406	945.136	252.967	11044.5	2959.56	41781.7	2349.24	149211	16911.4	97716	82115.3	80439.2	6119	34649.8	2838.97	10864.9	333983	1155.6	250.613	12683.3	3527.88	44865.3
42				97	3497	6125		97	22635	1242.76	4191.67	1888.81	942.548	24.9408	8389.59	2478.58	45122.5	7100.44	22497.5	20327.2	8271.63	30296.7	186173	3497	32516.4	1118.46	4079.39	941.505	1014.72	24.1709	9647.92	3567.69	54789.7	10284.1	32551.8	28678.2	11654.4	41277.5	277014	6125	33665.8	1186.91	3803.29	529.244	957.479	24.3344	9428.2	3620.82	53161.4
95				100	3473	6104		100	3778.65	4761.74	16637.3	41053.1	3595.51	234.083	7441.36	1716.08	34005.9	3167.14	58453.2	232775	20897.4	58491.5	172506	3473	5939.94	4767.68	15332.9	32049.3	4071.78	215.619	8837.02	2554.24	45525.2	5532.69	97281.7	387179	34194.5	95808.3	254070	6104	6203.53	4456.88	13460.9	18981.4	3546.93	198.825	8220.03	2672.46	41752.3
88				101	3512	6117		101	801.658	527.919	1949.92	12662	194.761	11.9671	8954.22	150.246	1841.77	276.829	17283.5	11531.5	9400	13452.2	50119.2	3512	5363.34	3853.65	13090.2	57077.5	1873.73	94.3546	69356.2	1005.15	22078.1	1803.71	132181	93190.4	68949.9	94994.2	388663	6117	2962.09	2076.04	6614.39	21190.2	1038.81	52.9945	34509.1	513.161	11044.7
64				106	3478	6095		106	9108.1	2328.13	6670.06	65865.2	1761.77	135.887	21048.2	4031.21	75275.2	4928.52	15439.4	57944.9	42876.7	18422.2	202425	3478	12332.3	2447.57	7082.61	46142.6	1870.97	134.894	24231.5	5362.54	79461	7169.64	20432.3	77458.6	58118.5	22703.3	294831	6095	13095.2	2275.22	6539.49	32609.2	1656.22	123.918	22061.7	5817.2	75851
40				112	3506	6091		112	10785.7	306.512	1481.73	8100.31	3043.99	9.3484	9482.12	3269.33	46954	1496.7	8702.34	47796.8	8127.31	8430.46	87958	3506	16029	377.73	1979.01	8416.72	4254.37	13.2846	12243.8	4719.93	64818	2259.67	13528	73650.1	12231.7	12706.5	133408	6091	16338.5	332.233	2000.51	5371.33	3818.42	13.0984	11409.5	4458.2	62351.6
53				114	3487	6120		114	10183.3	812.31	2456.72	5902.93	706.29	33.7886	2094.17	876.83	16079.8	9589.63	5036.51	13914	1531.03	6500.69	25315.4	3487	18198.9	1147.41	4000.07	5706.03	1318.32	50.1236	3422.37	1601.6	25979.4	15792.9	9419.74	26399.5	2694.93	11715.1	46047.6	6120	17441.8	970.031	3251.17	3898.68	1109.92	43.3618	3248.73	1569.6	23665
90				116	3514	6123		116	5286.03	150.822	408.953	2155.91	217.692	#VALUE!	6642.68	1912.33	7659.79	93.2035	30363.7	2009.93	5641.07	13397.5	127891	3514	10398.8	378.638	832.446	3753.51	442.59	2.94971	12636.6	3832.98	14406.1	71.6095	54467	764.879	8028.38	22129.6	241596	6123	8876.8	289.962	699.068	2383.85	395.836	2.71256	10787.1	3283.56	12037.4
86				123	3474	6099		123	4541.32	9162.22	20111.6	96033	3454.51	124.739	19060.2	436.764	22519.2	7637.65	71376.6	114908	18026.2	32067.1	34901.6	3474	6154.74	5082.85	12013.1	51057.1	2450.54	76.8107	18104.8	614.526	21418.3	9665.7	94983.7	132822	22700.5	40678	46085.4	6099	5211.08	2905.63	6889.63	25517.8	1561.62	38.7965	11276.5	543.714	14696.7
62				125	3596	6229		125	4549.85	6908.42	18868.5	30570.8	6788	341.956	5165.89	276.959	29275.6	2679.19	16714.7	9238.79	15436	7633.74	67594.3	3596	6028.16	5006.39	12801.3	18624	4929.37	234.432	3880.28	377.451	24940	3419.91	21233.8	11340.8	19538.3	9651.03	84984.4	6229	5872.95	11860.2	30808	10990.4	7226.37	641.716	2682.12	388.606	19557.4
61				126	3579	6234		126	6431.08	9302.38	24301	80551.9	1656.39	418.627	13621.1	340.085	35859.2	9990.68	60768.1	30677.6	26581.4	63330.5	82963.8	3579	9110.36	6801.36	17674.1	76949.9	1911.67	351.675	16901.6	502.383	40421.5	13150.9	81643	40200.7	33851.8	83647.9	112453	6234	9163.08	4871.94	12968.1	44562.8	1950.55	236.745	14858.8	487.035	40664.8
76				129	3587	6235		129	27310.1	976.093	2797.64	6024.6	348.54	56.8169	55057.8	1647.55	26365.4	1956.58	211492	42674.1	64921.2	95827.3	248346	3587	30444.9	620.511	1894.16	5130.55	273.68	37.4976	57200.8	2157.27	29330	1915.06	244957	43760.1	74167.2	104965	281765	6235	34775.8	414.27	1169.19	2635.49	195.08	21.8424	59759.3	2183.72	30606.6
74				131	3578	6241		131	7199.91	8868.35	88052.6	25178.2	54807	453.721	42373.4	1548.28	202851	662.604	11430.3	13928.6	8082.52	25217.6	45783.1	3578	9197.09	11048.9	85139.3	22921	50557.4	603.269	41547.1	1879.84	191835	873.232	14624.2	15275	9430.45	33398.5	68424.3	6241	9291.08	11054	62235.8	15889.1	29580	618.804	30989.5	1854.63	138438
46				135	3588	6250		135	10411.2	15767.8	39356.9	79791.4	3274.37	729.299	8562.75	1438.14	8568.03	2375.12	8477.31	15619.9	23081.6	26016.5	44327.3	3588	16387.8	11592	27464.2	102815	4224.79	520.272	12638.8	2237.52	11575.6	3805.79	13986.4	26806.9	37184.9	41543.5	79858.2	6250	14391.5	9015.34	23004.8	58678.6	4091.84	425.708	11333.7	1989.87	9181.87
38				136	3592	6245		136	6549.63	457.404	1205.41	2627.11	344.123	20.9466	2959.69	2756.42	9447.27	13010.8	57434.1	53906.1	30428.1	60762.6	89503.7	3592	7850.24	70.0122	86.5514	152.112	52.1375	2.69379	2965.09	3460.34	11156.2	16771.2	75398.7	71025	39984.5	79200.4	119546	6245	8118.17	88.5197	99.6053	143.66	53.1748	3.01703	3010.86	3414.27	12352.5
41				140	3590	6249		140	11801.8	6781.17	21470.5	14859.3	6619.02	186.018	39415.2	1967.23	153884	666.888	17593.8	12040.8	5853.69	8432.12	82318	3590	31538.1	12419.2	39832.5	13300.4	9404	410.03	59804.2	4236.5	281830	1557.37	53356.1	34649.1	13907.7	21773.9	273618	6249	27535.7	8249.49	30886.1	5686.93	6680.11	354.156	42912.5	3322.15	195228
43				142	3589	6246		142	28758.5	4608.72	19028.2	25086.9	998.412	213.345	9183.85	2463.04	32043.6	2929.51	17014.7	15934	16825.1	11955.3	119618	3589	39554.4	4351.27	18908.8	24543.6	1475.81	189.637	13305.6	3857.41	37516.4	4646.04	25491.8	24483.5	25315.5	17223.3	183325	6246	29624.8	3772.12	14340.3	13103.5	1538.48	157.277	11519.3	3183.13	33468.8
29				146	3591	6238		146	8711.09	5147.56	14482	50246.3	1233.27	275.747	4736.02	3210.96	22593.7	4900.85	20184.6	21286.2	2708.3	32054.5	200189	3591	13097.1	5608.27	15121.3	40947.5	1744.56	273.777	6794.2	4658.3	28177.9	8085.39	30467.6	33299.3	4436.46	50168.1	314796	6238	11863.5	4567.3	11990	24909.6	1770.8	179.704	6137.86	3913.07	25148.4
69				147	3606	6203		147	52513.4	2165.7	10235.2	33069.2	2610	52.1353	29952.4	2582.47	142969	25960.4	141808	27639.1	85286.1	143788	178492	3606	62097.6	1299.17	6919.87	24324.5	1713.67	37.0337	28172.4	2730.82	134862	29713.5	168324	32567.1	97980.4	163577	214335	6203	59414.1	913.234	4898.84	14401.1	1258.66	25.4893	21862.5	2336.93	116579
65				148	3608	6197		148	19964.5	28759.6	75966	194471	3732.25	522.549	38422.5	1663.05	144207	2391.52	34354.4	91923.8	4191.21	7016.52	138443	3608	25998.9	24390.1	67518.9	118820	3208.47	604.996	19882.3	1675.79	79406.7	2823.38	43649.6	103847	4976.42	7818.85	166666	6197	24630.5	19744	49210.5	72303.7	2552.7	425.57	12034.2	1445.43	50938.7
46				149	3635	6186		149	16629.7	2446.69	8095.82	21558.7	1928.16	105.99	12074.6	1653.31	25471	2626.96	2734.56	24298.5	1988.84	3551.08	95581.4	3635	24109.6	3203.31	11101.5	19726.8	3106.89	131.991	15103.9	2411.65	32003	3699.47	3941.32	31878.3	2899.05	5428.38	106213	6186	21869.8	3801.34	11143.8	15329.8	3739.25	131.061	12206.5	2218.56	25457.7
71				151	3610	6204		151	6949.13	2303.54	7836.8	25623.3	6129.89	66.8351	39620.7	3473.08	127740	956.752	11161.1	5293.99	68946	14771.8	128056	3610	10308.8	4353.87	17114	20178.5	3869.29	241.914	48343.6	6210.02	95908	2443.41	29152.2	14128.5	100331	35865.9	114315	6204	9516.7	10442.8	48302.3	17679.2	11025.4	825.074	38170.9	5736.29	96998.6
50				152	3638	6187		152	3961.64	358.367	1141.36	3512.31	309.177	5.34298	16086.3	812.302	22879.5	2460.97	43255.9	36298.1	8500.25	44376.6	21399.3	3638	15288.1	1224.53	3931	5591.49	912.016	15.0366	74194.5	3079.22	95030.4	14348.3	81365.3	88065.3	63628.9	83201.7	102237	6187	15542.3	1018.64	2863.43	2640.49	789.093	68.4544	55672.2	2427.54	74265.5
33				154	3641	6219		154	10247.7	3223.22	16389.2	17982.7	2762.2	156.977	7975.06	3114.64	33772	8661.54	34402.9	41653.8	38587.7	48172.8	140870	3641	4620.61	3842.65	8037.77	5539.46	2206.87	57.5205	2791.27	1231.58	14379.2	6228.31	22111.4	22379.4	21932	26544.9	83008.1	6219	7159.38	4178.25	11917.6	8648.26	2662.12	48.6189	4312.18	2265.69	21276.9
70				159	3612	6225		159	4968.84	293.196	1226.72	2236.12	225.575	25.4459	5267.75	2008.98	24897.3	3956.05	16574.9	145507	10643.4	10424.1	151513	3612	7431.66	296.165	1292.26	1631.49	242.646	25.9459	6605.7	2990.03	38527.5	6367.58	27982.5	85144.1	16755.5	17754.9	109234	6225	6078.64	163.084	712.692	863.958	157.708	15.1902	5035.97	2326.12	29776.9
96				161	3611	6206		161	105048	3144.15	8123.35	197300	2601.57	134.648	5857.27	2662.59	113059	6990.53	65181.5	172399	19391.4	62652.1	219519	3611	76625.7	3005.9	8350.92	113507	3084.74	146.945	5648.6	3040.23	93717.6	8880.13	78232.5	96127.3	23891.7	79135	119012	6206	74600.4	2710.3	7107.01	89204.4	2777.71	119.861	4359.57	2811.97	93570.4
61				163	3619	6182		163	26416	23729.3	52281.7	32195.9	13211.8	700.42	111343	2101.9	98546.9	6834.37	214043	169963	143601	213087	462327	3619	22168.5	25132.7	44660.9	16749.3	10910.3	671.788	68858.6	1110.11	52853.3	8132.25	260659	214643	181035	265315	529739	6182	19870.2	21390.1	44441.5	8409.52	10427.5	500.567	48823.1	1516.73	43654.8
87				168	3607	6188		168	9393.17	5577.09	15267.1	14652	29691.2	231.843	46092.2	1827.42	91762.9	17747.3	36329	4386.19	37122	19644.1	100456	3607	16646.9	5038.51	14410.9	11824.3	25327.4	231.923	58898.7	3120.73	57526	34700.1	65012.4	6892.41	70986.1	33141.5	176672	6188	15597	4214.01	10418.8	6918.64	16846.3	184.345	42703.8	3369.43	47902.6
75				171	3614	6193		171	467.359	1744.48	5208.71	67795.5	1477.75	55.0175	659.794	152.424	4770.83	11757.9	94546.2	61379.3	39580.2	52810.2	44124.9	3614	2284.5	5947.13	18065.6	77126.8	5141.76	225.783	1621	561.961	15289.7	2856.3	112840	26032.3	54185.2	72082.6	308866	6193	2227.65	4088.58	13099.4	69981.5	3691.62	174.276	1212.16	410.494	12392.3
80				174	3617	6198		174	4544.92	2718.88	6106.24	24215.8	1076.49	56.393	4205.81	1604.78	88964.4	22471.4	90142.5	32342	24019.8	52616.8	210514	3617	5663.62	2003.48	4823.74	11484.7	1013.02	48.1142	4917.4	1942.92	56638.7	15771.7	96391.3	57885.4	40942.1	46933.3	50682.3	6198	6180.43	1564.34	4161.94	6143.89	954.084	43.8123	4978.4	2138.73	56539.4
60				178	3648	6217		178	8443.1	275.979	473.663	3259.73	485.66	12.8902	13541.7	878.207	10907.2	6460.84	18975.5	27716.4	22910.1	13719	144071	3648	28311.8	271.739	1400.56	9128.8	1387.97	20.5285	44292.4	2867.37	30649.1	9704.54	27150.7	35990.1	31326.1	17127.4	187081	6217	18122.3	225.656	819.248	6589.27	898.149	16.9754	27402.5	1905.83	20707.7
44				179	3633	6211		179	10848.8	4737.17	7549.07	6732.23	327.141	23.7661	1735.09	1970.32	11256.2	1520.4	25430.6	16082.4	24498.9	24432.6	86286.5	3633	31141.8	7793.35	12155.1	8673.52	547.304	28.8705	2798.7	4977.64	18796.2	3766.09	61816	39367.6	58168.3	59874.4	223003	6211	65790.8	7868.62	12625.3	7550.84	731.3	33.5864	3398.21	9353	22353.4
88				183	3613	6205		183	9697.31	5466.66	14445.4	40344	2151.32	371.2	18613.9	423.394	14901.9	9396.47	47704	19447.9	10053.5	58445	142163	3613	10675	4802.89	13887.2	27154.4	2433.61	343.776	21709.2	409.479	15045.5	5641.97	57738.3	21935.3	10258	70847.5	172544	6205	2612.46	1396.47	4230.25	4420.12	645.056	109.431	4918.51	105.774	3656.85
80				185	3634	6214		185	7292.34	522.657	1573.09	3799.46	181.986	30.7253	2978.33	601.446	14491.3	2787.83	157168	19938.9	29839.9	80809.7	176602	3634	11441.6	484.056	1416.68	3192.24	283.465	26.4103	4285.87	922.259	21258.9	4147.6	233080	27208.6	42275.4	114889	267831	6214	13069.6	1040.41	2354.42	1316.01	432.769	36.7061	4772.53	1009.94	23390.6
57				187	3623	6194		187	5403.63	654.261	1489.7	6725.63	333.655	5.41397	2801.52	2256.84	9325.66	9649.21	34429.7	75869.5	27743.4	28149.3	263979	3623	10279.6	818.863	2138.23	11385.8	568.242	5.93703	5421.37	4345.11	16775.2	12896.2	46061.3	97396.4	38103.2	36027.1	374211	6194	19404.6	1555.49	3515.55	21559.6	1014.72	7.73593	9863	9874.41	31253.7
57				195	3626	6196		195	8472.75	2140.08	6605.06	15684.4	1756.55	98.3748	10585.5	834.019	56461.4	2317.84	1755.68	12312.1	12332.1	2158.23	46044.4	3626	13320.9	2321.2	7352.47	12917	2136.68	119.008	12814.4	1309.31	57288.5	3654.01	2768.26	18661.1	19379.2	3336.36	64900.4	6196	13356.4	2289.63	7274.2	8164.58	2339.44	110.105	11439.5	1304.63	45618
82				196	3653	6207		196	10226.3	17658.7	48607.4	74266.3	6347.36	763.828	4117.83	286.998	28900.6	4119.76	29532.3	50275.6	18816.3	22721.1	47301.2	3653	11721.8	13229.5	34187.3	53651.7	6189.56	680.163	4355.37	307.655	23280.4	4244.91	33751.3	54781.3	17841.4	25853.1	52311.1	6207	11462.3	9790.08	26301.2	34693.4	5460	551.115	4031.13	318.392	20079.7
38				197	3632	6212		197	15115	5511.36	15820.5	81134.8	4531.9	246.725	13343.6	1500.19	39603	252.528	7912.64	10023.1	7673.04	12156.1	6758.7	3632	103335	9296.35	24658.8	84452.4	9378.62	522.527	31882.1	5076.4	58866.5	1934.6	75437.2	77247.6	81990.7	91635	73721.4	6212	34549.2	4053.37	10360.3	34748	5617.95	290.012	14027.9	2835.57	36507.4
74				584	3366	5949		584	17187.1	1696.98	5192.17	59633	3220.97	38.5368	7964.1	630.838	45330.6	9797.65	58058	28834.9	15051.2	16783.8	108041	3366	37257.7	1779.31	6118.45	60376.5	3601.37	46.2694	15119.6	942.342	48094.1	153870	103165	70106.7	66572.5	67312.8	157138	5949	118467	2463.67	7904.51	67276.6	4454.02	56.5703	24448	1600.25	61361.8
36				585	3362	5951		585	12694.2	324.589	1806.96	32511.2	1216.36	21.145	8685.82	2757.16	60432.3	2103.29	90438.2	11851.3	9082.6	115978	165699	3362	53993	696.585	3773.03	55322	2636.23	39.2188	23140.1	9473.24	73156	5235.1	144777	32130.7	23804.8	128780	165804	5951	82426.5	545.649	3309.39	51162	4750.42	32.5752	25868.9	12098.7	65007.4
88				595	3361	5952		595	14664.9	13547.2	29388	32644.7	1642.63	451.553	3190.31	1576.86	11436.6	897.119	16376.3	4099.5	22659.4	13516.5	228430	3361	16085.5	12604.4	26840.5	24016	2340.25	391.33	3245.11	1752.03	12013.4	1112.84	16496.9	4613.89	24710.7	15059.7	110673	5952	16093.8	11061.7	23794.6	15532.1	2368.05	349.502	2917.32	1808.88	12435.1
60				645	4124	6481		645	8084.11	2112.95	5967.79	9663.8	1522.75	91.7348	8079.8	3988.32	56285.7	11356.4	52611	24588.3	9789.12	7619.32	293306	4124	8121.76	1169.94	3787.75	5436.99	1076.85	61.469	7037.54	3867.3	52253.6	11625.5	52889	28014.6	9803.9	7977.65	287652	6481	7998.97	723.7	2308.12	2986.23	842.462	37.3052	6255.58	3731.49	48494.7
62				651	4125	6486		651	10817.5	1909.87	4168.35	5991.67	1032.59	44.3028	2769.73	588.359	23501.4	4244.4	35200.5	86234.8	44636	23134.2	132788	4125	19479.3	3636.88	7614.53	6719.71	1657.85	73.115	4435.78	1034.57	35282	7890.86	65819.7	149188	82560.3	40726	259240	6486	22692.6	3895.12	8627.41	4460.68	1826.15	82.3334	5019.54	1127.7	38411.4
30				657	4106	6479		657	35197.2	200.825	191.125	3353.14	121.388	5.43061	18953.8	6617.13	49052.2	5308.18	20460.8	25592.7	14543	19022.9	152546	4106	73146.6	605.691	393.064	6559.16	322.49	21.7062	40604.6	13934.1	109761	11002	42412.1	55154.8	28704.2	37544.8	282776	6479	84603.3	694.481	462.365	7326.59	455.536	27.7307	47202.4	16828.1	134425
67				658	4118	6489		658	15370.1	1660.24	3739.78	6910.81	2091.78	33.7917	14107.8	2135.46	29287.2	2458.48	116640	78929.8	66809.4	67271.1	82511.1	4118	24611.4	1679.13	3674.08	3301.57	1851.18	30.8628	18166	3153.66	30437.9	3947.82	207180	128516	113222	119348	147639	6489	17438.6	551.094	1513.84	1138.8	797.496	17.3644	12537.7	2259.89	16406.8
26				670	4129	6475		670	3997.98	962.137	2105.52	9985.48	464.248	24.9561	3547.07	1251.89	10814.8	337.755	3544.94	935.122	30649.8	9766.43	34654	4129	11110.3	2041.02	4667.54	13455.4	1230.4	54.9153	11043.5	2946.2	35718.2	1108.85	12366.9	3219.63	100956	34166.9	121254	6475	9491.5	1261.35	2982.35	5977.01	957.989	33.3695	9624.87	2364.54	30336.7
65				671	4122	6488		671	7549.81	1633.26	4780.6	10522.4	1391.83	67.8367	7091.69	1322.43	12445.2	8765.34	30661.1	34104.2	77826.1	42101.8	241956	4122	24596.6	3146.26	9282.8	13252.8	3629.39	154.298	16284.2	3882.15	28372.2	26807.1	98392.2	108920	236887	127429	776009	6488	22333.4	3044.41	8635.66	8262.16	2955.23	139.33	13500.8	3689.17	24844
37				688	4152	6451		688	20262.9	7889.48	105561	81510.6	3899.71	4484.15	29831.6	9202.65	108468	1759.8	64092	11531.7	35102.5	58392.2	287709	4152	30399.7	10209.3	113477	59301.8	5419.27	4444.02	34627	13762	135478	2667.23	93038.8	18705.9	54884.2	83644.7	480425	6451	32561.3	9757.81	82380.2	40310.8	4404.99	3237.87	30360.1	14874.5	119759
48				691	4160	6445		691	15565.7	3117.87	7990.51	5302.68	1415	77.1513	3522.4	2265.61	4773.03	833.516	33070.7	6556.98	4481.65	29952.7	41546.8	4160	41713.4	5459.81	16220.4	7157.17	2887.99	169.232	8790.48	5909.13	12618.9	2127.45	86992.9	17191.1	11627.7	75881.4	105625	6445	38868.8	4154.72	13561.1	4557.32	2231.25	169.472	8328.39	5682.86	11533.6
76				692	4150	6449		692	22314.3	734.034	2965.03	1334.18	1070.14	77.5967	13876.6	528.404	85357.2	3302.08	31254.3	62906.2	21605.2	37771.8	234479	4150	57549.9	1276.12	4713.08	1780.98	1869.6	138.969	28786.5	1149.75	164584	7783.39	83273.8	150694	50521.5	90963.3	589840	6449	53752.8	816.79	2837.11	831.083	1240.19	78.2035	24886.7	1082.61	108984
94				693	4148	6450		693	3719.16	5242.41	9788.4	11172.4	4252.65	48.4048	19198.1	461.962	33127.4	1625.11	25054.7	7327.88	4146.45	22123.5	30122.3	4148	7957.31	4329.08	8629.22	7596.56	4734.12	67.0932	33278.7	949.058	40147.6	3452.22	57854.4	14122.6	9113.37	44694.2	67464.3	6450	9167.51	2714.48	6260.57	3939.77	3915.61	56.0192	36282.3	1053.15	35405.5
65				697	4146	6439		697	20736.1	6996.27	16866	13019.5	2894.37	349.099	7557.12	2032.73	44404.4	1009.94	108061	15602.6	18547.2	77950.9	334748	4146	21842.3	5385.55	13931.3	7244.16	3272.85	283.171	7608.21	2192.14	39882.2	1084.31	117013	19063.8	19631.7	81360.6	384909	6439	21890	3948.41	10850.1	4010.38	2886.37	215.8	7285.13	2067.4	39806.9
49				698	4156	6442		698	6793.88	1232.05	6429.02	6571.22	1999.06	54.0158	4539.42	1047.2	45161.2	1285.33	31069.8	8261.66	7130.09	26357.4	76570.4	4156	8015.15	1203.89	5279.99	3640.42	2093.44	41.4827	4533.11	1179.9	45182.7	1406.63	34060	9161.22	8435.36	28203.3	86527.5	6442	8181.69	997.576	4615.63	1905.08	2032.24	33.7165	4106.32	1265.1	42387.3
20				699	4147	6454		699	7983.85	3619.64	11017.7	10322.4	1607.39	175.357	10296.9	2796.3	21002	1938.76	82436.1	95579.4	146432	65071.5	132567	4147	10486.6	3690.18	14213.8	7410.75	2547.43	207.199	13564.1	3339.65	29083.7	2474.2	115421	121741	192782	81700.5	201816	6454	10553	3626.15	16247.4	3528.04	3992.55	222.174	14315.6	3242.94	30515
53				702	4163	6448		702	42513.8	21942.4	40582.8	49755.8	1627.48	77.0117	61320	3667.22	138883	19464.3	51898.2	40150	70459.4	51154.9	414148	4163	58493.9	338.255	244.912	273.666	169.063	4.22664	3730.93	5109.62	31176.4	87777.9	244957	392575	119743	73905.4	257576	6448	28897.1	7064.56	14119.4	15637.9	744.179	21.3095	41780.2	2487.65	91010.4
38				718	4154	6443		718	57328.3	1588.32	5043.66	66521.1	2010.66	77.8903	61686	4005.5	56965.4	17555	448579	147301	50855.9	182305	608575	4154	76906.5	1875.35	5491.61	73000.4	2300.45	76.5385	69650.9	5549.85	70547.2	22810.8	581619	189822	67626.1	225662	739186	6443	63268.3	1392.27	4320.7	51809	1814.72	59.7635	54653.7	4897.63	53660.9
87				722	4145	6446		722	184832	2855.48	8148.32	3958.39	1152.9	61.3495	8280.19	16586.7	36635.3	570.576	61072.6	3742.12	12656.7	40634	128307	4145	273783	2327.96	7677.6	2405.96	1274.33	101.054	7738.08	25506	42954.9	975.108	117669	5671.17	21900.7	74338.8	248758	6446	245638	1632.98	5123.81	994.966	916.619	79.0792	5098.53	23123.8	33571.3
31				726	4158	6455		726	9130.79	646.71	2489.13	12522.4	505.159	20.0887	13942.6	3205.35	113259	1287.2	173570	49856.3	204563	497075	59102.3	4158	18091.4	1366.53	7079.43	21156.4	1570.16	49.382	34702.6	6146.7	217846	2924.7	404795	127801	410214	746755	147337	6455	22351	1416.98	6402.39	11163.3	1464.45	43.7331	36653.3	7089.65	278646
89				727	4142	6456		727	5266.36	10415.7	57836.8	308046	23278.5	880.345	30854.6	1758.85	139242	10284.1	32729.3	52007.6	529745	58045.3	154815	4142	6716.12	8777.59	54359.8	277141	23625.9	931.092	30354.2	2095.13	123070	15108.7	42912.8	72019.4	555000	70908.4	228651	6456	5603.17	6766.15	41481	172031	18307.3	826.567	22800.9	1772.67	86782.3
60				800	4064	6418		800	38658.7	5499.67	18386.1	16702.6	7757.32	199.316	15004	1979.03	51962.4	14816	59511.1	34077.6	112045	71885.9	147942	4064	57146	8367.24	24472.4	15130.1	8845.21	316.475	21706.7	2826.89	65095.8	21260.2	90867.6	51949.9	137498	101935	232578	6418	47334	6762.4	19194.1	8215.38	6741.5	252.334	17885	2423.07	50849.7
76				812	4069	6435		812	8000.17	42019.8	98172	111086	14850.7	1993.28	2999.3	668.651	7877.44	7983.36	28431.2	76619	16207	18537.8	61667.1	4069	22257.5	79251.2	187957	170952	33251.4	3823.78	7476.43	2071.36	18667.8	22622.4	74993.5	208470	42172.6	46088	180754	6435	12484.2	31667	75989.7	53998.5	14137.4	1591.61	3889.52	1238.74	10197.1
64				815	4074	6410		815	812.243	6750.02	15915.1	5496.75	2274.11	235.301	6417.32	3244.62	22390.1	3911.11	54741.9	217633	24024.8	30653.9	72624.7	4074	1134.73	13950.1	29148.5	5015.55	4553.84	467.246	7868.48	4607.31	27024.4	5981.41	73253.8	292419	31722.5	47063.4	152168	6410	1396.41	19191.6	41398.3	4421.55	7175.36	660.409	9024.23	5616.14	29924.6
33				818	4071	6428		818	14003.8	6257.08	9392.08	20023.5	1146.97	49.1154	8793.33	1898.73	16700.3	1580.12	9467.78	11689.4	9341.71	43523.9	493905	4071	16132.3	4817.29	7353.5	13398.9	1025.96	28.7388	9593.87	2195.83	17391.1	1651.78	10553.8	13322.6	10726.9	50624.4	413656	6428	16418.4	4317.78	5995.35	9138.68	827.491	22.7338	9403.77	2148.69	17501.7
61				822	4035	6421		822	11355.4	2198.39	6906.83	56458.8	1536.95	123.372	20852.6	1284.54	72538.1	9997.96	33764.6	39829	40483.1	57509.7	88761.4	4035	19439.6	3411.63	9810.25	70462.1	2549.78	185.833	30969.7	2333.49	112832	16276.4	56293	65475.6	63330	98784.4	142062	6421	17367.7	2692.06	8508.19	45186.4	2202.14	164.976	25820.4	1885.18	93018.7
39				824	4045	6415		824	5897.14	642.695	2867.02	4460.56	873.092	24.7718	5093.98	1382.72	100472	1643.61	5133.26	19318	7294.56	1753.84	61982.7	4045	9563.88	654.665	3987.39	3744.2	1268.39	27.5375	8075.86	2061.57	147299	2648.48	8301	31577.3	12104.3	2913.7	99147.8	6415	7637.65	562.616	3261.4	2229.73	928.475	21.3372	6037.8	1575.35	123887
84				842	4011	6463		842	26994.6	306.471	2020.11	20861.4	2586.07	44.0672	12411.6	1939.49	68334.8	4901.04	9185.41	38554.4	28434.4	11966.5	380997	4011	37255.3	366.593	1987.04	12170.1	2465.6	41.4338	11722.9	2486.48	67465.9	6840.38	13627.3	51590.4	37043.3	16836.3	525885	6463	32793.8	280.638	1559.97	6464.84	1729.08	27.8482	8515.65	2158.37	54972.4
54				868	4196	6561		868	15695.4	1920.32	5435.17	21915.5	1881.14	91.1135	23003.1	462.58	30108.4	8560.83	126737	20896.1	36962.9	146396	56449	4196	23483.7	2101.92	6767.38	29307.3	2832.27	105.475	34110.9	781.664	49081.1	13357.5	198737	33165.5	55527.4	214352	85897.9	6561	21514.6	1820.86	5557.99	21965.9	2423.85	72.3646	31943.4	660.836	38404
43				869	4190	6558		869	7214.46	7588.05	23362.3	134245	1522.93	493.449	3820.51	927.525	13626.2	2429.11	15773.7	14175.3	11208.7	10399.1	59842.5	4190	10622.7	4837.86	16959.4	164144	1284.98	365.013	5639.43	1536.01	13257.7	3730.59	22044	20522.9	16875.5	14104.1	92475.5	6558	10009.3	2822.83	9635.53	115855	822.132	227.759	5034.29	1323.77	9805.1
49				891	4194	6573		891	972.58	1879.37	4964.45	4639.49	1626.66	65.2356	3982.17	424.052	23936.3	1203.75	5058.99	2840.6	4638.25	4304.26	5001.76	4194	2563.87	3373.42	8506.75	4706.17	3153.8	108.463	7753.12	1212.95	51831.2	3471.56	14158.6	7535.11	11906.8	11716.7	13781.8	6573	2451.32	2662.76	7555.06	2722.61	3018.67	91.8332	6357.07	1178.7	42046.5
59				895	4202	6560		895	10834.9	2831.61	6304.35	7612.76	1776.73	123.577	9480.8	1259.78	18545.7	6717.27	41483.1	40284.3	72270.8	37531.5	103214	4202	12889.1	2675.22	5458.09	3951.64	1582.94	102.233	10782	1405.03	18971.6	7748.51	52160.2	45980	88340.4	45504	117668	6560	13256	2037.2	3992.72	2216.51	1288.72	88.9391	11667	1445.4	18199.4
45				905	4180	6517		905	4626.26	2807.08	8281.65	9281.44	774.107	96.5995	1985.45	306.079	6344.15	3132.33	2818.42	28583.2	1785.53	2347.41	22869.2	4180	8894.59	2802.55	8593.7	7204.11	1200.2	86.6318	3220.62	570.585	10096.5	5654.34	5738	54450	3260.95	4329.68	48224.9	6517	7034.74	1624.55	5375.67	2852.89	944.696	48.67	2633	436.827	7830.59
57				907	4177	6512		907	4081.65	1149.43	2905.87	13289.7	722.562	34.956	7673.59	2032.87	17542.8	3284.86	9240.18	21961	18909	12510.6	28669.2	4177	4404.11	700.938	3016.63	8140.57	791.196	50.2378	7085.44	2227.42	16146	4213.12	11386.5	27701.7	23616	16010.9	37012.9	6512	4067.65	727.138	3837.19	4490.45	1171.9	72.7661	5477.83	2277.42	14214.7
62				910	4174	6523		910	4952.96	2446.41	6213.1	75698.8	2198.94	98.2466	13021.1	5735.9	72678.6	20588.9	64496.8	162615	110126	96487.2	184294	4174	6968.59	2030.53	5479.2	72710.2	2221.25	74.0207	15949.9	8448.15	79767.8	28365.3	92468.2	221450	148192	143898	273467	6523	5647.42	1300.5	3711.55	44570.3	1424.57	65.2594	10698.9	6684.14	55357
89				924	4289	6614		924	4075.33	12841.9	60255	33645.8	4464.12	1061.43	1908.12	533.856	26225.3	898.055	13127.1	10622.6	14005.7	16851.6	60179.1	4289	7603.84	13040.5	58736.5	33513.1	5555.47	961.375	2964.13	1092.15	35055.4	847.359	16735.5	6418.71	23694.5	16305.9	95381.7	6614	6772.99	9408.63	31613.9	21942.8	4436.6	588.213	2404.43	904.372	26189.6
63				926	4290	6613		926	8103.85	1280.61	3232.77	3900.59	1009.52	29.377	8676.98	1904.87	32634.1	3179.9	50044.1	9715.91	23455.1	43652	120864	4290	12819.4	1504.98	3629.16	2765.61	1200.89	35.4251	12740.8	2764.09	52541	4835.24	80347.7	15299.4	33075.1	71264.8	195786	6613	12641.1	1303.67	3074.47	1508.34	1098.13	30.7018	12573.2	2664.68	50820
53				928	4271	6624		928	4957.65	2477.08	4227.39	7854.9	1444.54	23.9168	11734.2	482.35	25390.5	852.444	23591.5	8531.68	6966.07	9753.99	53105.6	4271	6806.84	2946.11	5463.04	6804.91	1772.54	31.1357	15129.6	970.365	28774.7	1211.99	34835.6	12219.4	10141.2	13565.2	73865.4	6624	9640.8	4255.69	7171.26	5762.48	2131.53	37.8516	20606.4	1184.18	38525.1
25				930	4274	6620		930	8521.07	3229.39	12017.5	21770.6	4353.84	104.343	15396.3	4063.41	63573	3160.28	64499.7	17093.9	57262.9	134324	84552.4	4274	13099	4722.1	16999.2	22915.2	5337.96	188.638	19635.8	6771.69	90352.4	4991.92	97209.8	26023.9	85761	207348	136568	6620	12478.2	4113.65	15833.6	16932.9	5155.43	192.344	17637	6175.27	77766.7
59				934	4280	6625		934	12651.7	62434.3	189014	89199.7	30562	2989.02	67968	2899.77	220486	4333.28	117525	10101	43389.4	46283	152358	4280	18469.5	65125.3	194872	69886.7	39212.3	3116.06	83871.4	4375.18	241693	6462.59	177059	14092.2	64864.3	72968.7	230182	6625	18561.2	51954.5	147131	48995.8	34571	2504.15	75981.9	4244.62	192720
68				936	4287	6619		936	5160.8	49614.4	94204.9	50738.9	8830.02	1538.21	15434.8	1156.62	48307.6	2656.8	42737.8	31645.8	19741.1	30717.9	120418	4287	7703.17	52781.4	97523.8	80766.9	10919.5	1646.18	22053.7	1639.21	68818.4	4152.6	66885.3	48120.3	29451.3	47362.1	190742	6619	6976.16	36586.5	68598	52453.1	8550.71	1133.08	18713.4	1509.45	58138
82				939	4284	6612		939	19121.5	1327.21	4971.71	45204.1	4734.36	70.7385	9928.69	1537.78	57556.5	4092.69	26201.4	58498.2	12718.1	20731.3	126547	4284	31159	1559.33	5556.8	42864.2	5222.67	82.4798	10398.1	2586.68	64434.6	6734.91	44132.5	91940.9	19709.8	32857	214272	6612	24786.4	1409.34	4400.65	24933.8	3035.71	56.9443	5804.77	2113.49	40772.7
58				941	4276	6627		941	5692.87	1006.21	3193.64	111914	430.458	50.3469	10554.1	2193.02	31429.8	33928.8	40917.8	21722.2	31040.7	31313.4	98449	4276	10308.8	1299.87	4433.94	128353	688.932	63.9063	18950.3	4348.26	54956.8	59266.3	89709.3	43724.6	59713	60549.1	208440	6627	9828.83	1005.91	3373.03	80098	607.603	44.6524	17816.7	4216.52	48909.2
41				942	4267	6622		942	22234.6	3168.29	6197.66	8310.72	860.629	61.788	7307.03	4376.03	42578.1	3290.4	4296.87	14788.9	6533.3	5245.33	57056.9	4267	29381.4	3514.57	6382.9	6058.27	1088.4	51.6119	9558.35	5922.94	50567.9	4399.37	6963.12	19690.5	9352.67	7698.22	81589.2	6622	32315.6	2902.07	5343.06	3807.83	997.7	41.8546	10460.1	6502.45	52012.8
85				948	4285	6616		948	19756.6	10350.4	36141.5	28699.5	5333.4	215.552	8172.97	1247.52	42871.7							4285	32581.3	11288.1	41247.2	28580.3	5947.1	323.754	11492.9	1828.97	50493							6616	32905.3	7388.03	24998	15552.9	3553.58	219.708	9704.7	1997.28	32570.9
92				951	4282	6628		951	30947.7	7822.11	22644.6	55248.5	7808.84	215.783	27715.5	2122.3	149541	12404.2	135618	353508	65585.7	88324.2	525743	4282	47313.4	17226.5	45839.9	64817.9	12896.8	495.561	40455.1	3728.38	196101	20220.5	256785	525283	115626	145417	869909	6628	35128.3	14095.6	36402	34158.2	9771.59	450.145	24919.6	2623.33	130413
62				995	4232	6587		995	4153.59	4611.77	12317.4	28632.7	1369.82	263.97	7387.98	2401.29	37533.7	1962.07	96503.3	5156.97	15920.1	203682	125165	4232	4886.16	3305.19	8866.6	17256	1246.87	191.973	6395.98	2724.28	32612.9	2350.02	123629	6323.54	23103.9	255652	156861	6587	4575.65	2376.35	5990.3	8015.06	1443.77	105.164	5506.39	2563.3	27029.9
61				1009	4233	6585		1009	6844.27	4842.67	14974.9	55925.5	770.265	202.729	6815.33	1321.5	19167.9	3232.11	44057.5	26083.8	36328.3	33090.5	41394.8	4233	14816.9	8163.49	24341.5	82766.9	2040.87	368.382	12564.1	2790.84	33294.9	6864.96	99035.6	55873.5	100200	69285.6	92307.4	6585	13436.5	7142.75	20447.4	47291.2	2124.53	375.138	9581.47	2468.59	26619.3
91				1051	4299	6642		1051	4689.47	25686.8	61786.2	20541.2	4315.57	1009.62	28275.4	3383.87	69264							4299	5659.32	42363.6	85495.1	17788.9	6049.14	1448.87	33570.6	4448.79	70025.9							6642	7204.39	48572.2	100922	23268.2	9003.93	1882.28	35922.9	5554.26	69488.4
65				1073	4325	6656		1073	8947.21	7352.48	23821.9	29256.4	1486.27	325.837	4789.34	1655.8	7738.73	5854.98	33408.6	23847.1	23581.9	61933.4	38359	4325	8253.94	6699.54	23247.5	30284.6	2212.72	379.198	6221.35	1801.21	8069.51	6958.7	38211.5	25530.1	27784.3	65813.6	42128.5	6656	9354.94	5674.86	20579.6	27045.4	2485.69	353.862	6972.17	1833.16	8005.47
60				1083	4335	6668		1083	8427.91	227.688	622.691	1413.47	98.2613	10.9087	3115.93	4768.7	13195.3	3764.07	117536	12549.1	44985	83894.6	104748	4335	11310.1	27.923	31.3672	208.314	29.0323	1.029	3376.21	8125.13	18349.2	4701.02	177859	10936.2	69011.1	131152	143915	6668	9965.15	42.0802	31.7492	174.277	40.3188	0.590685	3139.52	6829.16	16817.4
62				1084	4340	6653		1084	23594.8	564.002	1777.9	33923.5	177.057	22.3719	3708.77	10061	6547.1	3333.78	77774.1	70814.2	8992.59	114257	109911	4340	33629.8	682.312	1990.28	34417.6	247.861	25.0914	5013.42	16312	9306.14	4810.48	110041	101861	11328.2	157231	156122	6653	26894.4	539.428	1374.45	19847.6	192.753	18.6916	3803.94	12860	7193.27
83				1142	4396	6707		1142	46841.3	3398.79	7023.67	5162.58	1085.74	49.188	17070.3	17425.5	70485.1	2963.94	104756	13183.2	23565	67425.5	1.09088e+06	4396	29861	1629.11	3637.79	2299.84	558.115	26.61	8536.03	10620	33493.9	1799.86	58871.8	7365.33	13628.4	37854.6	606779	6707	53666.7	2849.03	5708.19	3293.21	1041.75	33.3006	13855.2	18781.7	53628.6
88				1160	4398	6709		1160	7712.17	7289.66	22600.3	22294.9	8215.9	237.155	44125.7	7963.92	108862	12219.6	54507.1	172758	122900	82278.6	101645	4398	8408.86	7918.62	21218.2	13414.6	5788.94	244.585	36350.5	9262.48	66990.4	13020.4	62495.8	175708	129511	83815.2	120886	6709	7994.4	8219.93	21541.8	9423.38	4635.61	278.923	29302.3	8922.69	49229.3
73				1162	4404	6703		1162	66136.2	6858.33	25754.8	30128.4	4320.41	595.26	34154.1	10977.2	61303.1	4034.52	255164	91454.4	171744	60926.3	331433	4404	66308.6	6641.35	33869.3	20081.7	5983.76	622.777	28194	12664	56011.2	3990.59	286271	93159.6	162470	62825.6	333468	6703	62909.6	4684.12	22252.6	11818.6	4505.72	428.713	25132.5	11170.9	47485.3
62				1172	4367	6729		1172	14790.1	11838.7	27017.4	81351.9	5579	484.336	38447.9	978.051	102818	2760.24	34629.5	26910.2	5975.11	36652.8	110797	4367	20271.7	9588.68	22698.6	60571.9	5846.21	403.763	32549.3	1359.2	86231.5	3706.36	47664.1	36528.6	7908.34	49620.2	147586	6729	18087.2	5950.18	28139.2	31447.8	3924.6	1016.87	23222.9	1131.41	57295.3
66				1174	4353	6725		1174	24295.5	98385.6	146310	103594	6937.57	1328.64	27434.2	2577.02	232913	3451.97	48024.9	163099	430916	45132.7	192686	4353	24741.5	79078.7	120300	49762.5	6134	1020.35	26078	2414.15	215697	3420.11	40187.6	160372	437284	35848.5	221978	6725	24450.2	53092.8	81592.5	22344.4	5716.89	764.175	21072	2201.59	176650
73				1194	4362	6723		1194	158953	824.79	62.456	1214.07	498.034	6.20469	54913.8	8695.08	206273	4721.85	212266	129107	187832	238644	1.18573e+06	4362	67106.3	141.919	17.4503	479.575	44.8752	2.32868	20536.2	3728.04	86328.4	2018.59	77465.9	50181.8	73859.9	97712.6	432373	6723	64450	88.5875	151.703	416.122	96.6323	2.76038	17714.4	3479.84	77683.8
63				1512	4581	6875		1512	8947.21	7352.48	23821.9	29256.4	1486.27	325.837	4789.34	1655.8	7738.73	10358.8	79960.5	68706.5	66070.2	80883.5	194177	4581	8253.94	6699.54	23247.5	30284.6	2212.72	379.198	6221.35	1801.21	8069.51	12463.1	103182	78252	80494.4	108733	258272	6875	9354.94	5674.86	20579.6	27045.4	2485.69	353.862	6972.17	1833.16	8005.47
63				1521	4583	6890		1521	8427.91	227.688	622.691	1413.47	98.2613	10.9087	3115.93	4768.7	13195.3	3147.03	32486.3	24293.3	46731.8	44763.4	212152	4583	11310.1	27.923	31.3672	208.314	29.0323	1.029	3376.21	8125.13	18349.2	4282.59	36536.7	37257.6	45401.7	56632.2	215809	6890	9965.15	42.0802	31.7492	174.277	40.3188	0.590685	3139.52	6829.16	16817.4
85				1541	4566	6887		1541	10668.7	2176.4	7678.48	91239.6	24668.9	82.9376	89651.2	4776.43	269048	3783.87	191208	95023.7	87048.5	140591	202231	4566	19653.2	3924.55	14303.9	118582	43121.8	152.935	134606	9393.52	451582	7852.86	402984	181355	167242	275702	420835	6887	16608.4	3378.1	12466.1	66857.7	31700.4	128.018	103182	7376.67	341777
65				1560	4553	6857		1560	49201.5	1450.51	7340.88	65692.2	2164.54	69.5347	18255.2	10186.3	92742.2	7994.24	87358.7	100157	66751.4	156080	540508	4553	77646.1	2063.06	8366.72	58723	2757.05	89.1133	25064.2	14593.5	131980	13737.3	146589	162389	108859	266614	837243	6857	77646.1	2063.06	8366.72	58723	2757.05	89.1133	25064.2	14593.5	131980
60				1578	4560	6845		1578	29069	5446.24	11502.1	13871.3	2190.72	87.5844	27651	3891.14	30566.6	39621.3	135076	75385.7	124650	48627.2	218131	4560	68333.9	7409.57	17132.1	21029.7	4199.58	136.297	65598.1	9746.13	64629.5	90037.9	337564	175114	307248	111845	501467	6845	36461.5	2940.34	6265.95	7132.69	1652.02	53.1579	33833.2	5188.02	32966.7
90				1593	4559	6859		1593	2845.48	6782.38	23364.7	40250.9	3074.09	713.352	10132	586.988	30104.3	2371.06	15682.6	21496.7	22307.7	15431.8	141811	4559	3662.4	8066.91	28968	45143.3	4921.52	741.561	12614.4	785.613	30263.7	2842.29	23285.3	25014.1	18183.8	18337.3	187614	6859	3137.77	6205.59	18397.6	24605.3	3624.16	480.391	10772.1	580.279	24364.3
60				1606	4697	7102		1606	9217.04	1314.96	3161.68	10026.7	415.264	53.0693	7759.2	844.645	30706.5	1083.44	11155.9	7349.84	64307.9	11418.8	82797.4	4697	9332.72	768.189	1863.71	7114.18	314.945	37.1091	7427.52	866.883	28887.4	1045.78	11756.2	4683.84	69043.2	10094.2	91543.3	7102	9413.48	547.211	1361.42	4253.92	266.379	25.0482	6820	875.779	29429.7
60				1640	4722	7098		1640	8654.24	3651.91	9572.6	10882.3	4453.73	334.325	12745.4	4052.92	51366	291.187	43507	17372.1	7849.98	24174.7	232852	4722	10434.5	3048.14	8090.71	7849.38	4403.29	241.886	12022	4112.88	46186.2	324.231	57741.5	22219	9765.7	32138	264806	7098	11329.1	2886.53	7203.55	5121.19	4161.57	195.787	11752.6	3904.59	42903.1
61				1728	4641	6938		1728	13890.9	1531.13	3949.67	11989.6	1206.15	66.2097	3217.79	297.997	33506.6	3038.62	134618	42041.7	71762.4	64925.1	108086	4641	20938.1	1667.83	4265.52	9827.22	1630.61	74.829	4772.43	455.705	45655.4	4584.31	215406	65491.8	118186	99639.9	175013	6938	17489.4	944.709	2446.3	4146.8	1119.17	33.7849	4165.5	325.874	38396
63				1733	4643	6972		1733	13625.8	11481.9	20402.3	41049.9	9594.22	265.239	15230.3	887.317	91653.4	1143.47	12400.7	11118.5	7430.15	13889.3	44025.9	4643	17937.5	7599.79	15442.1	22313.3	8572.29	200.471	14619.9	1196.02	78102.2	1407.88	16566.7	14570.7	9958.75	18858.3	56868.4	6972	17783	5155.53	10650.6	11474.1	6305.6	151.426	11220.6	1212.43	58255.7
88				1740	4666	6956		1740	19654.8	63939.7	254745	222707	23328	5201.88	2746.77	1955.78	18682.9	7994.58	52648.7	24322.5	37780.1	41501.4	382480	4666	33141.9	58235.3	249242	113505	26555.4	5513.55	4789.86	2896.07	30190.8	13535.7	101698	47791.4	80445.3	78854.2	979317	6956	29878.7	50116.6	203003	48008.7	27895	5340.86	5072	2441.13	28189.5
81				1765	4673	6926		1765	34451.7	10100	24911.5	33515.7	5509.68	483.849	31754.9	8019.37	152994	6016.82	23353.6	16361.7	50024.7	33240.4	942575	4673	34191.8	5899.11	16216.4	15345.5	4276.6	381.116	25285.6	7429.49	132176	5855.73	22387.1	16456.5	49477.5	31436.4	954755	6926	32705.6	4982.75	13653.4	11627.3	3828.86	332.352	21512.7	7181.2	125027
93				1768	4683	6921		1768	115022	2541.56	4801.53	146548	410.771	111.995	16866.9	7403.21	27569.5	5771.07	58938.7	19837.4	78450.5	23341.4	373522	4683	173364	2611.05	4178.97	141157	467.156	116.98	24719.6	10509.8	38183.2	8181.26	97933.5	33112.4	141415	33714.5	701879	6921	161535	2089.78	2960.65	81509.1	394.76	69.8089	21952.3	9358.68	37250.8
74				1771	4674	6928		1771	9720.57	3760.01	11370.5	90820.4	3234.17	233.114	13310.4	3251.53	94187.2	3104.87	34975.4	11514.3	25637	49194.8	161769	4674	18293.3	5433.71	15405.2	75864.6	4168.6	313.132	18771.1	5476.18	105737	5756.22	84404	26315.2	63030.2	103143	553238	6928	16127	4298.97	13102.2	67950	3465.9	310.168	14176.5	4778.57	72686.5
88				1772	4688	6922		1772	39575.4	1549.82	4896.02	33277.5	2500.79	61.9061	27204.7	2119.1	80765	4445.98	13980.5	18538.3	9547.25	13970.5	93278.3	4688	81564.6	2425.69	7397.13	49890	3762.75	83.1755	48225.5	3683.95	124029	9253.51	32859.9	38416.8	29026.9	30514.9	310874	6922	94352.9	4577.58	10502	31568.3	3541.54	95.1814	49511.1	4003.03	123625
84				1778	4892	7164		1778	127621	5069.7	7334.92	2395.89	316.473	70.5083	2530.1	5333.58	41996.3	503.809	36286.8	100285	4440.39	11232	151092	4892	164607	4030.29	5086.39	1635.89	411.329	71.8146	2846.49	6238.04	49473.1	803.956	41393.4	117947	5587.49	14431.9	238718	7164	8.17945e+06	2.05665e+06	359073	1.42324e+07	3.11902e+07	2.47366e+08	4.01978e+06	2.06967e+08	5.89737e+08
91				1780	4870	7167		1780	1775.34	66.7685	75.2757	2074.48	59.4985	3.21271	1982.29	612.538	8898.37	6493.45	110005	144695	24147.2	119167	268674	4870	2627.6	46.4598	47.5016	727.323	61.0646	1.65715	3024.91	882.107	14378.2	10248.9	191238	236687	44891.8	188310	576600	7167	2452.83	36.8145	54.6186	548.045	47.0278	2.05873	2717.75	877.605	12242.6
62				1786	4884	7162		1786	21900.4	1622.64	7295.02	6769.65	1362.57	418.881	28126.5	1437.1	36534.4	30151.5	63959.2	225065	41861.9	91580.5	389896	4884	23521.6	1170.26	4911.43	4181.94	1013.56	290.369	23927.2	1549.32	29753.2	32608.4	71768.7	233651	46618	102364	472132	7162	23916.2	1086.48	4273.41	3117.52	876.524	219.938	22408.4	1660.14	25994.5
98				1869	4754	7036		1869	5858.9	66.7008	86.7739	2548.31	66.7206	1.79647	33774.5	2081.57	23177.3	10202.2	36955.4	45848	39556.4	49889.8	249127	4754	8229.93	21.2416	43.7519	316.967	79.3569	#VALUE!	51440.6	2710.17	29076.6	11428.5	50849.1	54915.2	46756.1	70185.2	365755	7036	31653.4	84.8365	155.864	1919.64	283.806	2.91024	181914	10450.5	98005.9
89				1912	4808	6995		1912	18740.4	357.229	1727.06	2531.18	373.989	12.365	17448.8	730.084	23921.4	3688.35	168604	26816.8	15091.1	200941	114866	4808	23091.7	433.088	1785.36	1359.58	449.029	13.2976	20900.9	737.954	27159.8	3939.94	216066	31036.3	17495.5	263440	155972	6995	22838.5	405.771	1563.52	720.977	376.451	11.7917	19382.5	942.131	24476.8
77				1926	4792	7128		1926	4014.8	69.0913	611.544	4914.41	267.415	4.04177	2859.45	1959.09	15208.8	659.116	81630.4	19514.7	16186	83540.9	145913	4792	5043.42	70.0983	611.032	4402.6	342.322	4.42279	2936.82	2466.18	16403.8	845.31	110678	23054.1	21172.1	111636	218274	7128	5689.26	71.9013	636.215	4009.48	369.518	4.36785	3276.74	2651.69	17342.8
83				1927	4794	7130		1927	6395.39	1022.91	2926.58	7907.37	2570.63	24.5036	8275.68	586.191	33669	1681.05	7509.47	8055.89	5360.05	2770.9	2.01409e+06	4794	7485.95	700.517	2199.17	5407.09	2120.17	16.7438	8243.42	587.459	28694.1	1720.46	9688.4	9648.32	6380.43	3399.84	1.01498e+06	7130	6818.92	518.083	1557.58	3455.02	1401.13	11.3461	7307.41	512.904	20981.5
91				1935	4796	7136		1935	18925.5	219.652	3632.62	54477.5	8141.57	10.8659	45765.1	4947.05	124910	4777.29	80157.4	42323.8	31547.1	92216.8	184454	4796	34587.4	306.306	3655.53	46833.6	9165.07	21.9914	46084.7	8997.08	146337	7480.28	174249	63578.1	54180.1	185594	439049	7136	32227.5	271.928	2484.91	30355.8	6524.78	13.0017	33071.7	7932.86	105773
63				1936	4790	7133		1936	42024.7	12000.9	25863.3	23649.9	10351.9	340.272	15153.7	4971.12	69667.4	13330.4	55254.1	73966.8	22005.6	26969.2	145309	4790	51232.5	10258.9	23662.2	24819.1	9566.15	320.314	13628.7	5703.64	65312.8	16269	68963.5	86629.6	27328.4	32887	198858	7133	59843.9	8236.57	21715.2	18818	7796.77	309.413	15011.3	5806.32	60864.4
78				1939	4789	7138		1939	29526.5	1085.57	4007.36	3901.36	2777.45	56.8496	5675.95	631.385	57315.7	154.095	131513	83407.9	12035.2	108559	203440	4789	39343.6	769.321	3221.79	2055.43	2337	48.3876	5387.62	789.178	55545.8	83.4423	166785	87207.9	14595.1	147295	267106	7138	48835.5	683.092	3285.79	1807.39	2354.03	55.7835	5808.14	968.123	60705.1
80				1986	4895	7079		1986	8451.65	57.2738	328.583	2708.97	863.479	3.5464	4022.56	86.0766	25844.9	1360.29	37703.9	19661.8	13943.8	19951	71228.3	4895	11132.7	61.5309	361.633	1775.96	985.854	3.41811	4399.83	107.739	25370.6	1591.66	51203.9	22877.9	16909.9	27069.7	91657.5	7079	11196.4	8004.31	17081.5	110074	4066.79	379.324	5318.85	175.467	24773.7
76				2036	4935	7181		2036	30342.4	1444.55	2872.48	3973.46	1023.83	49.196	20866.4	5315.64	99179	4386.9	144587	19301.8	48895.6	41519.3	265534	4935	37292.1	1646.15	2725.82	2974.61	1111.46	46.4997	23524.1	6295.11	111016	5464.52	170234	21757.2	57065.6	50367.5	324776	7181	37175.9	1259.48	2285.46	1847.52	1012.74	40.7365	20538.8	6330.08	105752
83				2052	4942	7185		2052	59190.7	23514.8	58673.2	25362	7195.73	1165.38	17167.8	11682.9	139571	2883.93	105395	6000.45	12124.5	218856	359396	4942	82945.7	44258.1	102551	34330	9900.53	2561.24	20497.2	14953	136491	4457.99	157630	8169.44	17452.2	343492	607138	7185	88954.3	79291.5	191064	47033.9	19264.1	4281.07	20737.5	17061.1	148322
[truncated: 40 more columns]

## Sheet: IgG Seroneg_pos vacc Fig 1&2 
UOB Number	Age	TDL	Sex	Column1	Sample Date	Column2	Vaccine_type_1	Vaccine_date_1	Vaccine_type_2	Vaccine_date_2	Vaccine_type_3	Vaccine_date_3	Vaccine_type_4	Vaccine_date_4	Vaccine_type_5	Vaccine_date_5	Days between samples and 2nd vaccine	Days between samples and vaccine 3	Days between sample and 4th dose	Days between sample and 5th dose	ag_date1	ag_result2	test_method2	ag_date2	ag_result3	test_method3	ag_date3	ag_result4	test_method4	ag_date4	ag_result5	test_method5	ag_date5	ag_result6	test_method6	ag_date6	post_vac5_sample	Prior Infection	UOB_Number_MSD_Panel 2	COV-2-RBD	COV-2-Spike	COV2 Nucleocapsid	UOB_Number_MSD_CV_Panel 2	229E	COV-2-RBD2	COV-2-Spike3	COV2 Nucleocapsid4	Cov-1 S	Cov-2 NTD
16776	97	0022S109848	F		2022-09-06		OxfordAstraZeneca	2021-01-13	OxfordAstraZeneca	2021-03-24	PfizerBioNTech	2021-10-04	moderna, inc	2022-05-03	moderna, inc	2022-09-07	531	337	126	-1																		0	16776	69284.1	119810	26.7329	16776	56951.2	69284.1	119810	26.7329	49762.3	2595.64
16886	62	0022S132465	F		2022-11-02		OxfordAstraZeneca	2021-03-13	OxfordAstraZeneca	2021-05-29	PfizerBioNTech	2021-12-08	PfizerBioNTech	2022-10-03			522	329	30	44867																		0	16886	119919	266361	32.0594	16886	10847.8	119919	266361	32.0594	74867.7	5417.06
16834	55	0022S122115	F		2022-10-11		PfizerBioNTech	2021-01-09	PfizerBioNTech	2021-03-27	PfizerBioNTech	2021-10-12	PfizerBioNTech	2022-10-20			563	364	-9	44845																		0	16834	14573.4	23114	60.9822	16834	38095.5	14573.4	23114	60.9822	4565.1	382.544
16769	42	0022S109853	F		2022-09-06		OxfordAstraZeneca	2021-01-13	OxfordAstraZeneca	2021-03-24							531	44810	44810	44810	2021-01-12																	0	16769	1248.71	2680.12	87.1613	16769	2979.45	1248.71	2680.12	87.1613	699.597	74.5863
16732	38	0022S104681	F		2022-08-30		PfizerBioNTech	2021-06-24	PfizerBioNTech	2021-07-15	moderna, inc	2021-12-15	moderna, inc	2022-09-13			411	258	-14	44803																		0	16732	27768.2	68092.1	42.7922	16732	27284.6	32850.4	83383.8	114.369	32527.2	1153.84
16777	59	0022S109851	F		2022-09-06		PfizerBioNTech	2021-01-09	PfizerBioNTech	2021-03-25	PfizerBioNTech	2021-09-28	moderna, inc	2022-09-07			530	343	-1	44810																		0	16777	37103	60626.1	121.768	16777	54651.4	37103	60626.1	121.768	33453.7	508.44
17165	30	23S015735	F		2023-02-13		OxfordAstraZeneca	2021-01-15	OxfordAstraZeneca	2021-03-29	moderna	2022-05-15					686	274	44970	44970																		0	17165	24724.1	54487.7	1092.71	17165	10650.9	31301.4	61304.1	130.115	14255.4	2098.74
16745	89	0022S104597	M		2022-08-30		OxfordAstraZeneca	2021-01-22	OxfordAstraZeneca	2021-04-09	PfizerBioNTech	2021-10-11	moderna, inc	2022-05-12	moderna, inc	2022-09-20	508	323	110	-21																		0	16745	20262.2	37954.5	171.05	16745	28012.7	20262.2	37954.5	171.05	11821.3	585.987
16882	84	0022S132456	M		2022-11-02		PfizerBioNTech	2021-01-23	PfizerBioNTech	2021-04-10	PfizerBioNTech	2021-10-22	PfizerBioNTech	2022-10-03			571	376	30	44867																		0	16882	86753.5	167510	220.235	16882	11827.7	86753.5	167510	220.235	60595.7	2679.72
16896	45	22S105616	M		2022-11-15		PfizerBioNTech	2020-12-31	PfizerBioNTech	2021-03-26	PfizerBioNTech	2021-10-20	moderna, inc	2022-09-29			599	391	47	44880																		0	16896	430207	808819	231.563	16896	26105.5	430207	808819	231.563	267270	7564.58
16763	94	0022S106020	F		2022-08-31		PfizerBioNTech	2020-12-30	PfizerBioNTech	2021-03-04	PfizerBioNTech	2021-10-06	PfizerBioNTech	2022-04-25	PfizerBioNTech	2022-10-06	545	329	128	-36																		0	16763	116424	277004	325.62	16763	3994.22	116424	277004	325.62	85732.4	5385.1
16773	62	0022S109855	F		2022-09-06		OxfordAstraZeneca	2021-01-13	OxfordAstraZeneca	2021-03-24	PfizerBioNTech	2021-12-21					531	259	44810	44810																		0	16773	36247.7	96368.3	326.22	16773	8829.12	36247.7	96368.3	326.22	74915	1741.88
17195	66	23S018357	M		2023-02-21		PfizerBioNTech	2020-12-17	PfizerBioNTech	2021-01-07	PfizerBioNTech	2021-09-29	moderna, inc	2022-10-03			775	510	141	44978																		0	17195	477233	495941	637.679	17195	23061.1	1.77372e+07	2.99787e+06	326.396	1.1921e+06	63950
16760	59	0022S106017	F		2022-08-31		PfizerBioNTech	2020-12-30	PfizerBioNTech	2021-03-04	PfizerBioNTech	2021-09-30	PfizerBioNTech	2022-10-06			545	335	-36	44804																		0	16760	55743.8	135350	381.263	16760	18026.7	55743.8	135350	381.263	31176.9	2027.74
16753	48	0022S106007	F		2022-08-31		PfizerBioNTech	2020-12-30	PfizerBioNTech	2021-03-04	PfizerBioNTech	2021-09-30	moderna	2022-09-16			545	335	-16	44804																		0	16753	25172.1	49289.5	430.301	16753	17661.3	25172.1	49289.5	430.301	7027.25	907.482
16890	55	22S105607	M		2022-11-15		OxfordAstraZeneca	2021-01-17	OxfordAstraZeneca	2021-04-14	PfizerBioNTech	2022-02-05					580	283	44880	44880																		0	16890	10386.9	28487.5	553.657	16890	9206.92	10386.9	28487.5	553.657	8354.6	574.991
16686	88	0022S089675	M		2022-07-27		PfizerBioNTech	2020-12-19	PfizerBioNTech	2021-01-09	PfizerBioNTech	2021-10-04	moderna, inc	2022-06-23	moderna, inc	2022-10-04	564	296	34	-69																		0	16686	2.45022e+06	1.56875e+06	424.58	16686	12209.9	690291	652283	563.782	941632	57912
16759	62	0022S106011	F		2022-08-31		PfizerBioNTech	2020-12-30	PfizerBioNTech	2021-03-04	PfizerBioNTech	2021-09-28	PfizerBioNTech	2022-10-06			545	337	-36	44804																		0	16759	14191.6	29366.4	604.383	16759	20949.3	14191.6	29366.4	604.383	7357.09	316.477
16895	94	22S105614	F		2022-11-15		OxfordAstraZeneca	2021-01-17	OxfordAstraZeneca	2021-04-03	PfizerBioNTech	2021-10-13	moderna, inc	2022-06-15	moderna, inc	2022-09-29	591	398	153	47																		0	16895	652810	909817	647.056	16895	9878.58	652810	909817	647.056	708625	36041.4
16817	45	0022S129917	F		2022-10-05		PfizerBioNTech	2020-12-15	PfizerBioNTech	2021-01-05	moderna, inc	2021-12-18	moderna, inc	2022-09-16			638	291	19	44839																		0	16817	178207	376787	825.511	16817	2798.94	178207	376787	825.511	73401.6	7109.86
16878	60	0022S132464	F		2022-11-02		OxfordAstraZeneca	2021-01-24	OxfordAstraZeneca	2021-04-10	PfizerBioNTech	2021-10-21	PfizerBioNTech	2022-03-02	PfizerBioNTech	2022-10-03	571	377	245	30	2022-01-10	positive	LFD	2022-01-11	positive	PCR	2022-01-11	positive	LFD	2022-01-16	positive	LFD	2022-01-17	positive	LFD	2022-01-18	yes	0	16878	176424	276783	829.372	16878	30667.3	176424	276783	829.372	97699.8	4291.3
16864	53	0022S131936	F		2022-11-01		PfizerBioNTech	2020-12-11	PfizerBioNTech	2021-02-25	PfizerBioNTech	2021-09-24	moderna, inc	2022-10-01			614	403	31	44866	2022-01-04	positive	LFD	2022-01-04														0	16864	604336	627888	862.161	16864	9179.35	604336	627888	862.161	#VALUE!	16289.8
16766	96	0022S109849	F		2022-09-06		OxfordAstraZeneca	2021-01-13	OxfordAstraZeneca	2021-03-24	PfizerBioNTech	2021-10-04	moderna, inc	2022-05-03	moderna, inc	2022-09-07	531	337	126	-1																		0	16766	36397.7	90010.1	876.485	16766	122314	36397.7	90010.1	876.485	30136.8	1496.23
16702	66	0022S093909	M		2022-08-04		PfizerBioNTech	2020-12-17	PfizerBioNTech	2021-01-07	PfizerBioNTech	2021-09-29	moderna, inc	2022-10-03			574	309	-60	44777																		0	16702	1.07316e+06	1.10695e+06	548.56	16702	57321	588301	596599	1046.37	220501	19909.7
16693	38	0022S089673	M		2022-07-27		OxfordAstraZeneca	2021-01-21	OxfordAstraZeneca	2021-03-31	PfizerBioNTech	2021-10-16					483	284	44769	44769																		1	16693	47558.7	72426.6	537.3	16693	38930.3	57154.8	103243	1238.33	21373.3	1144.53
16841	53	0022S122548	F		2022-10-12		OxfordAstraZeneca	2021-01-15	OxfordAstraZeneca	2021-04-01	PfizerBioNTech	2021-10-05	PfizerBioNTech	2022-11-12			559	372	-31	44846	2021-09-13	positive	PCR	2022-01-24	positive	LFD	2022-07-08	positive	LFD	2022-08-03	positive	LFD	2022-08-15					1	16841	138364	172546	1265.2	16841	15840.3	138364	172546	1265.2	35913.5	1025.82
16735	87	0022S104682	M		2022-08-30		OxfordAstraZeneca	2021-01-23	OxfordAstraZeneca	2021-04-10	PfizerBioNTech	2021-10-14	PfizerBioNTech	2022-05-12	moderna, inc	2022-09-13	507	320	110	-14	2021-12-28	positive	PCR	2021-12-29	positive	PCR	2021-12-30	positive	LFD	2022-01-04								1	16735	88962.8	150211	379.122	16735	90050	209104	400674	1333.23	131740	6061.04
16818	41	0022S129919	F		2022-10-05		PfizerBioNTech	2020-12-24	PfizerBioNTech	2021-03-04	PfizerBioNTech	2021-10-06	moderna, inc	2022-09-16			580	364	19	44839	2022-04-25	positive	LFD	2022-04-27	positive	LFD	2022-04-29											1	16818	284736	486459	1486.17	16818	15252.4	284736	486459	1486.17	128827	6790
16741	95	0022S104640	F		2022-08-30		OxfordAstraZeneca	2021-02-03	OxfordAstraZeneca	2021-04-09	PfizerBioNTech	2021-10-11	moderna, inc	2022-05-12	moderna, inc	2022-09-20	508	323	110	-21																		1	16741	421707	774925	1611.82	16741	41982.9	421707	774925	1611.82	337681	12271.7
16839	27	0022S122549	F		2022-10-12		PfizerBioNTech	2021-02-07	PfizerBioNTech	2021-04-21	PfizerBioNTech	2021-12-22					539	294	44846	44846																		1	16839	221320	360380	1718.43	16839	35420.1	221320	360380	1718.43	89625.9	4573.23
16881	49	0022S132458	F		2022-11-02		OxfordAstraZeneca	2021-01-26	OxfordAstraZeneca	2021-04-10	PfizerBioNTech	2021-10-28					571	370	44867	44867	2022-03-05																	1	16881	74673.7	122033	1788.34	16881	11123.3	74673.7	122033	1788.34	20610.8	1121.01
16917	91	22S136140	F		2022-11-16		PfizerBioNTech	2020-12-30	PfizerBioNTech	2021-03-04	PfizerBioNTech	2021-10-06	PfizerBioNTech	2022-04-25	PfizerBioNTech	2022-10-06	622	406	205	41																		1	16917	267549	632968	2092.48	16917	17808.5	267549	632968	2092.48	64628	13754
16678	51	0022S089544	M		2022-07-27		PfizerBioNTech	2020-12-23	PfizerBioNTech	2021-03-03	PfizerBioNTech	2021-09-30	PfizerBioNTech	2022-10-27			511	300	-92	44769																		1	16678	177465	239015	493.62	16678	41544.2	179744	350827	2271.11	82224.5	4279.49
16737	86	0022S104685	F		2022-08-30		PfizerBioNTech	2021-01-09	PfizerBioNTech	2021-03-31	PfizerBioNTech	2021-10-14	moderna, inc	2022-05-12	moderna, inc	2022-09-13	517	320	110	-14																		1	16737	623390	998208	1301.65	16737	13177.4	586188	817963	2292.5	208257	18804.7
16897	94	22S105615	F		2022-11-15		OxfordAstraZeneca	2021-01-17	OxfordAstraZeneca	2021-04-03	PfizerBioNTech	2022-02-03	moderna, inc	2022-09-29			591	285	47	44880																		1	16897	682835	975752	2400.87	16897	13993.8	682835	975752	2400.87	491807	46824.6
16756	60	0022S106006	F		2022-08-31		PfizerBioNTech	2020-12-30	PfizerBioNTech	2021-03-04	PfizerBioNTech	2021-09-29	PfizerBioNTech	2022-10-06			545	336	-36	44804																		1	16756	133133	332390	3301.14	16756	5632.64	133133	332390	3301.14	62213.7	4985.66
16774	84	0022S109844	F		2022-09-06		OxfordAstraZeneca	2021-01-13	OxfordAstraZeneca	2021-03-24	PfizerBioNTech	2021-10-04	moderna, inc	2022-05-03	moderna, inc	2022-09-07	531	337	126	-1																		1	16774	275323	464215	3384.24	16774	44083	275323	464215	3384.24	88569	7079.83
16708	92	0022S093908	F		2022-08-04		PfizerBioNTech	2021-01-20	PfizerBioNTech	2021-04-07	PfizerBioNTech	2021-10-27	moderna, inc	2022-06-07	moderna, inc	2022-09-14	484	281	58	-41																		1	16708	45059.8	89971.2	63.0785	16708	12124.3	109545	188528	3418.32	42572.6	3187.81
16833	55	0022S122048	F		2022-10-11		PfizerBioNTech	2021-01-09	PfizerBioNTech	2021-03-27	PfizerBioNTech	2021-09-29	moderna, inc	2022-09-30			563	377	11	44845																		1	16833	145489	290466	3832.5	16833	7043.6	145489	290466	3832.5	72815	6436.78
16775	94	0022S109843	M		2022-09-06		OxfordAstraZeneca	2021-01-13	OxfordAstraZeneca	2021-03-24	PfizerBioNTech	2021-10-04	moderna, inc	2022-05-03	moderna, inc	2022-09-07	531	337	126	-1																		1	16775	499240	663711	3988.86	16775	23611.9	499240	663711	3988.86	137740	0
16820	92	0022S129916	M		2022-10-05		PfizerBioNTech	2020-12-24	PfizerBioNTech	2021-03-04	PfizerBioNTech	2021-12-14	moderna, inc	2022-05-20	moderna, inc	2022-09-16	580	295	138	19	2022-03-21																yes	1	16820	652011	660656	4729.13	16820	2628.69	652011	660656	4729.13	#VALUE!	38553.9
16698	31	0022S093902	F		2022-08-04		PfizerBioNTech	2020-12-17	PfizerBioNTech	2021-01-07	PfizerBioNTech	2021-09-28					574	310	44777	44777																		1	16698	29978.9	75614.7	2342.9	16698	4416.08	38708	106094	4869.2	22987.8	2031.32
16754	56	0022S106010	F		2022-08-31		PfizerBioNTech	2020-12-30	PfizerBioNTech	2021-03-04	PfizerBioNTech	2021-10-06	PfizerBioNTech	2022-10-06			545	329	-36	44804	2022-04-17	positive	PCR	2022-04-17														1	16754	615548	863711	5993.97	16754	75238.9	615548	863711	5993.97	383242	12635.5
16751	91	0022S106015	F		2022-08-31		PfizerBioNTech	2020-12-30	PfizerBioNTech	2021-03-04	PfizerBioNTech	2021-10-06	PfizerBioNTech	2022-04-25	PfizerBioNTech	2022-10-06	545	329	128	-36																		1	16751	163841	460204	6728.13	16751	36143.1	163841	460204	6728.13	50681.9	10867
17166	55	23S015734	F		2023-02-13		PfizerBioNTech	2021-01-12	PfizerBioNTech	2021-03-25	PfizerBioNTech	2021-10-10	PfizerBioNTech	2022-11-05			690	491	100	44970																		1	17166	50255.5	73331.2	8053.85	17166	19520.6	98901.1	104364	7004.97	4840.04	574.843
16767	24	0022S109856	F		2022-09-06		PfizerBioNTech	2021-07-15	PfizerBioNTech	2021-09-14							357	44810	44810	44810																		1	16767	56856.5	188096	7662.72	16767	8643.25	56856.5	188096	7662.72	28606.7	6034.71
16690	65	0022S089543	F		2022-07-27		OxfordAstraZeneca	2021-01-21	OxfordAstraZeneca	2021-04-08	PfizerBioNTech	2021-10-25	moderna, inc	2022-10-10			475	275	-75	44769																		1	16690	24646.1	59787.3	4101.64	16690	27854.3	35145.3	81812.4	8128.83	21346.6	1494.6
16748	92	0022S104598	F		2022-08-30		OxfordAstraZeneca	2021-01-22	OxfordAstraZeneca	2021-04-09	PfizerBioNTech	2021-10-11	moderna, inc	2022-05-12	moderna, inc	2022-09-20	508	323	110	-21																		1	16748	287714	734731	8158.04	16748	104926	287714	734731	8158.04	281390	17052.9
16764	80	0022S109846	F		2022-09-06		OxfordAstraZeneca	2021-02-12	OxfordAstraZeneca	2021-05-07	PfizerBioNTech	2021-11-05	moderna, inc	2022-06-10	moderna, inc	2022-09-07	487	305	88	-1	2022-03-18																	1	16764	549158	868455	9137.08	16764	125114	549158	868455	9137.08	228448	20383.7
16669	27	0022S108310	F		2022-07-21		PfizerBioNTech	2020-12-20	PfizerBioNTech	2021-02-24	PfizerBioNTech	2021-10-04	moderna, inc	2022-10-04			512	290	-75	44763																		1	16669	4612.64	15322.8	4483.33	16669	17563.5	14013.8	39524.7	10368.2	5408.36	746.305
16880	85	0022S132460	F		2022-11-02		OxfordAstraZeneca	2021-01-24	OxfordAstraZeneca	2021-04-10	PfizerBioNTech	2021-11-01	moderna, inc	2022-05-19	PfizerBioNTech	2022-10-03	571	366	167	30	2020-11-21																yes	1	16880	111848	421674	11124.8	16880	20786.6	111848	421674	11124.8	55179.2	11257.5
16848	89	0022S122981	F		2022-10-13		OxfordAstraZeneca	2021-01-22	OxfordAstraZeneca	2021-04-07	PfizerBioNTech	2021-12-08	moderna, inc	2022-05-05	moderna, inc	2022-09-30	554	309	161	13																		1	16848	271441	411518	11265.5	16848	23950.4	271441	411518	11265.5	91216.9	5585.88
16671	24	0022S108303	F		2022-07-21		PfizerBioNTech	2021-06-18	PfizerBioNTech	2021-08-13	moderna, inc	2021-12-30	moderna, inc	2022-10-04			342	203	-75	44763																		1	16671	237452	310383	4143.98	16671	33830.2	356123	576384	12181.6	100564	9756.99
16916	92	22S136141	F		2022-11-16		PfizerBioNTech	2020-12-30	PfizerBioNTech	2021-03-04	PfizerBioNTech	2021-10-06	PfizerBioNTech	2022-04-25	PfizerBioNTech	2022-10-06	622	406	205	41																		1	16916	287428	853154	12229.8	16916	20827.6	287428	853154	12229.8	188855	25796.3
16683	43	0022S089547	M		2022-07-27		OxfordAstraZeneca	2021-03-14	OxfordAstraZeneca	2021-05-16	PfizerBioNTech	2021-12-04					437	235	44769	44769																		1	16683	76531.5	115520	6643.83	16683	26155.5	73567.8	146632	12405.1	16852.5	1656.66
16870	70	0022S131926	F		2022-11-01		OxfordAstraZeneca	2021-02-24	OxfordAstraZeneca	2021-05-11	PfizerBioNTech	2021-11-29	PfizerBioNTech	2022-06-21			539	337	133	44866	2020-09-03																	1	16870	436542	623516	13507.3	16870	11472.7	436542	623516	13507.3	202497	13415.9
16692	56	0022S089548	F		2022-07-27		OxfordAstraZeneca	2021-03-21	OxfordAstraZeneca	2021-05-25	PfizerBioNTech	2021-12-05	PfizerBioNTech	2022-10-25			428	234	-90	44769	2022-01-11																	1	16692	381547	415457	3988.32	16692	31178.7	291468	551557	13550.7	149778	5070.62
16679	88	0022S089670	F		2022-07-27		PfizerBioNTech	2021-01-06	PfizerBioNTech	2021-03-21	PfizerBioNTech	2021-11-01	moderna, inc	2022-04-06			493	268	112	44769																		1	16679	1.93339e+06	1.30582e+06	6290.84	16679	15644.9	647531	611894	15242.5	524592	28797.6
16747	53	0022S104678	F		2022-08-30		PfizerBioNTech	2020-12-30	PfizerBioNTech	2021-03-17	PfizerBioNTech	2021-09-24	moderna, inc	2022-09-23			531	340	-24	44803	2022-03-09																	1	16747	616685	860581	17129.9	16747	60448	616685	860581	17129.9	137382	14009.1
16758	89	0022S106016	F		2022-08-31		PfizerBioNTech	2020-12-30	PfizerBioNTech	2021-03-04	PfizerBioNTech	2021-10-06	PfizerBioNTech	2022-04-25	PfizerBioNTech	2022-10-06	545	329	128	-36																		1	16758	164233	416663	18373.9	16758	64230.2	164233	416663	18373.9	74880.9	7495.21
16703	74	0022S093910	F		2022-08-04		OxfordAstraZeneca	2021-01-13	OxfordAstraZeneca	2021-03-19	PfizerBioNTech	2021-10-13	moderna, inc	2022-04-25	moderna, inc	2022-09-14	503	295	101	-41																		1	16703	217792	598315	10265.5	16703	27499.9	398367	585223	18376.9	196288	20077.6
16738	36	0022S104684	M		2022-08-30		PfizerBioNTech	2021-01-11	PfizerBioNTech	2021-03-31	PfizerBioNTech	2021-10-06	moderna, inc	2022-09-13			517	328	-14	44803	2021-08-21																	1	16738	145085	297479	11244.9	16738	18746.3	142114	364030	18933.8	50164.1	5955.96
16743	37	0022S104642	F		2022-08-30		PfizerBioNTech	2021-01-15	PfizerBioNTech	2021-04-01	PfizerBioNTech	2021-10-12					516	322	44803	44803	2021-01-20	positive	PCR	2022-03-26	positive	LFD	2022-03-27	positive	PCR	2022-03-27								1	16743	94430.4	161581	19782.9	16743	59957.7	94430.4	161581	19782.9	22713.9	1553.52
16705	43	0022S093911	F		2022-08-04		PfizerBioNTech	2020-12-17	PfizerBioNTech	2021-01-07	PfizerBioNTech	2021-10-13	PfizerBioNTech	2022-11-04			574	295	-92	44777	2022-03-02	positive	LFD	2022-03-02														1	16705	835561	1.02664e+06	9720.84	16705	39939.9	696582	618346	23746.9	292619	22716.5
16734	38	0022S104686	F		2022-08-30		PfizerBioNTech	2021-01-02	PfizerBioNTech	2021-03-22	PfizerBioNTech	2021-10-01	moderna, inc	2022-09-13			526	333	-14	44803																		1	16734	469935	907966	7985.53	16734	9480.33	605804	896183	24012.3	292479	32341.3
16887	83	0022S132462	M		2022-11-02		OxfordAstraZeneca	2021-01-28	OxfordAstraZeneca	2021-04-21	PfizerBioNTech	2021-10-23	moderna, inc	2022-05-19	PfizerBioNTech	2022-10-03	560	375	167	30																	yes	1	16887	164575	356845	24907.6	16887	22932.5	164575	356845	24907.6	96268	6828.64
16889	65	0022S132461	M		2022-11-02		OxfordAstraZeneca	2021-01-26	OxfordAstraZeneca	2021-04-10	PfizerBioNTech	2021-10-05	PfizerBioNTech	2022-10-03			571	393	30	44867	2022-04-11																	1	16889	673241	896840	25496.6	16889	7300.18	673241	896840	25496.6	211911	7994.43
16755	92	0022S106012	F		2022-08-31		PfizerBioNTech	2020-12-30	PfizerBioNTech	2021-03-04	PfizerBioNTech	2021-10-06	PfizerBioNTech	2022-04-25	PfizerBioNTech	2022-10-06	545	329	128	-36																		1	16755	285727	798122	25878.6	16755	38577.4	285727	798122	25878.6	135205	22819.4
16742	90	0022S104641	F		2022-08-30		OxfordAstraZeneca	2021-01-22	OxfordAstraZeneca	2021-04-09	PfizerBioNTech	2021-10-11	moderna, inc	2022-05-12	moderna, inc	2022-09-20	508	323	110	-21	2022-07-12																	1	16742	110970	311674	27018	16742	209776	110970	311674	27018	66506.3	9254.07
16868	55	0022S131935	F		2022-11-01		OxfordAstraZeneca	2021-02-05	OxfordAstraZeneca	2021-05-11	moderna, inc	2021-12-18					539	318	44866	44866	2021-01-03	positive	LFD	2022-04-04														1	16868	130037	233590	30748.2	16868	14766.8	130037	233590	30748.2	51433.3	3187.93
16884	48	0022S132467	F		2022-11-02		OxfordAstraZeneca	2021-01-24	OxfordAstraZeneca	2021-04-07	PfizerBioNTech	2021-10-19	moderna, inc	2022-10-06			574	379	27	44867	2020-12-02	positive	PCR	2022-01-04	positive	PCR	2022-01-05	positive	LFD	2022-01-05								1	16884	172256	470455	31482.3	16884	15239.3	172256	470455	31482.3	87806.4	7012.33
16762	52	0022S106013	F		2022-08-31		PfizerBioNTech	2020-12-30	PfizerBioNTech	2021-03-04	PfizerBioNTech	2021-10-06					545	329	44804	44804	2022-06-01																	1	16762	658085	923097	32902.9	16762	39136.2	658085	923097	32902.9	325749	17488.3
16765	60	0022S109852	F		2022-09-06		PfizerBioNTech	2021-01-08	PfizerBioNTech	2021-03-25	PfizerBioNTech	2021-09-28					530	343	44810	44810	2022-04-12																	1	16765	138608	318122	32931	16765	25710.5	138608	318122	32931	52029.3	6647.52
16778	86	0022S109847	F		2022-09-06		OxfordAstraZeneca	2021-01-13	OxfordAstraZeneca	2021-03-24	PfizerBioNTech	2021-10-04	moderna, inc	2022-05-03	moderna, inc	2022-09-07	531	337	126	-1																		1	16778	76563.8	248103	40921.8	16778	33802	76563.8	248103	40921.8	68269	4059.79
16740	59	0022S104676	F		2022-08-30		OxfordAstraZeneca	2021-03-18	OxfordAstraZeneca	2021-05-20	PfizerBioNTech	2021-11-20					467	283	44803	44803	2022-06-28	positive	PCR	2022-06-29														1	16740	478583	826952	44514.1	16740	81391.7	478583	826952	44514.1	288859	14001.9
16664	64	0022S108323	F		2022-07-21		PfizerBioNTech	2020-12-30	PfizerBioNTech	2021-03-03	PfizerBioNTech	2021-09-30					505	294	44763	44763																		1	16664	67973	103763	25019.8	16664	24329.4	71846.3	177040	52660.8	20090.6	1583.58
16859	95	0022S123425	F		2022-10-14		OxfordAstraZeneca	2021-01-12	OxfordAstraZeneca	2021-03-31	PfizerBioNTech	2021-10-12	PfizerBioNTech	2022-04-08	moderna, inc	2022-09-13	562	367	189	31	2021-12-26																yes	1	16859	683098	664887	57003.2	16859	9442.9	683098	664887	57003.2	#VALUE!	23657.3
16819	92	0022S129920	M		2022-10-05		PfizerBioNTech	2020-12-24	PfizerBioNTech	2021-03-04	PfizerBioNTech	2021-10-06	moderna, inc	2022-05-20	moderna, inc	2022-09-16	580	364	138	19																	yes	1	16819	328932	597336	57842.7	16819	42564.9	328932	597336	57842.7	207148	13891
16701	29	0022S093917	F		2022-08-04		OxfordAstraZeneca	2021-01-13	OxfordAstraZeneca	2021-03-19	PfizerBioNTech	2021-10-08					503	300	44777	44777																		1	16701	80392.2	125113	28924.4	16701	41671	92888.9	189399	62224.4	34313.1	2830.61
16730	54	0022S104680	F		2022-08-30		PfizerBioNTech	2021-01-09	OxfordAstraZeneca	2021-04-14	PfizerBioNTech	2021-10-20	moderna, inc	2022-09-13			503	314	-14	44803	2022-01-11																	1	16730	126787	231042	54318.6	16730	55408.9	131560	290180	84656.9	36839.8	4308.47
16685	71	0022S089667	F		2022-07-27		PfizerBioNTech	2021-01-06	PfizerBioNTech	2021-03-21	PfizerBioNTech	2021-10-02	moderna, inc	2022-10-01			493	298	-66	44769																		1	16685	69074.9	83906.1	46805.5	16685	76642	85434.7	141584	92104.2	19234.9	897.608
16675	43	0022S089545	F		2022-07-27		OxfordAstraZeneca	2021-03-14	OxfordAstraZeneca	2021-05-16	PfizerBioNTech	2022-04-07					437	111	44769	44769	2020-12-29																	1	16675	205402	270830	30563.2	16675	34598.4	262514	537203	99574	76821.1	7670.4
16867	35	0022S131927	F		2022-11-01		OxfordAstraZeneca	2021-02-05	OxfordAstraZeneca	2021-04-13							567	44866	44866	44866	2020-07-29	positive	LFD	2021-12-29	positive	PCR	2021-12-29											1	16867	97619.8	162481	102704	16867	57403.9	97619.8	162481	102704	18393.4	1673.36
16739	30	0022S104688	M		2022-08-30		PfizerBioNTech	2021-01-09	PfizerBioNTech	2021-03-26	PfizerBioNTech	2021-10-06	moderna, inc	2022-09-13			522	328	-14	44803	2021-12-31																	1	16739	32382.8	74563.3	27961.4	16739	34432.2	107966	282090	113449	48478.6	5531.95
16736	71	0022S104683	F		2022-08-30		PfizerBioNTech	2020-12-14	PfizerBioNTech	2021-03-03	PfizerBioNTech	2021-10-06	moderna, inc	2022-09-13			545	328	-14	44803																		1	16736	31666.7	86637.5	101137	16736	39983.8	44901.1	142364	189908	25304.9	3069.12
16667	53	0022S108288	M		2022-07-21		PfizerBioNTech	2021-01-06	PfizerBioNTech	2021-03-21	PfizerBioNTech	2021-11-01	moderna, inc	2022-05-09	moderna, inc	2022-10-04	487	262	73	-75	2021-01-08																	1	16667	975183	763729	90595.6	16667	125567	517079	673377	224652	0	0
16752	93	0022S106009	M		2022-08-31		PfizerBioNTech	2021-01-20	PfizerBioNTech	2021-04-01	PfizerBioNTech	2021-10-11	PfizerBioNTech	2022-05-06	PfizerBioNTech	2022-10-06	517	324	117	-36																		1	16752	579965	844938	227667	16752	33837.6	579965	844938	227667	121874	9368.59
16733	63	0022S104679	F		2022-08-30		PfizerBioNTech	2020-12-15	PfizerBioNTech	2021-03-04	PfizerBioNTech	2021-10-01	moderna, inc	2022-09-13			544	333	-14	44803	2021-12-29																	1	16733	226908	352229	301555	16733	29056.1	178497	338307	358932	78572.7	3469.62
16673	70	0022S089678	M		2022-07-27		OxfordAstraZeneca	2021-01-21	OxfordAstraZeneca	2021-04-08	PfizerBioNTech	2021-11-01	moderna, inc	2022-04-06	moderna, inc	2022-10-04	475	268	112	-69																		1	16673	613960	682539	142239	16673	25570.9	518755	634307	372968	400429	30199.8
16749	55	0022S106008	F		2022-08-31		PfizerBioNTech	2020-12-30	PfizerBioNTech	2021-03-04	PfizerBioNTech	2021-10-19	PfizerBioNTech	2022-10-06			545	316	-36	44804	2022-06-14	positive	LFD	2022-06-15	positive	LFD	2022-06-16											1	16749	82625.7	222378	403913	16749	33459.5	82625.7	222378	403913	51610.7	4202.14
16768	97	0022S109845	F		2022-09-06		OxfordAstraZeneca	2021-01-13	OxfordAstraZeneca	2021-03-24	PfizerBioNTech	2021-10-04	moderna, inc	2022-05-03	moderna, inc	2022-09-07	531	337	126	-1	2022-04-06																	1	16768	620617	923219	438947	16768	55373.5	620617	923219	438947	430616	50390.1
16676	53	0022S089542	F		2022-07-27		PfizerBioNTech	2021-01-02	PfizerBioNTech	2021-03-01	PfizerBioNTech	2021-10-15	PfizerBioNTech	2022-10-28			513	285	-93	44769																		1	16676	583446	607422	636275	16676	27282.2	348853	565441	574252	119442	7062.9
16772	40	0022S109854	F		2022-09-06		OxfordAstraZeneca	2021-01-21	OxfordAstraZeneca	2021-04-17	PfizerBioNTech	2021-12-19					507	261	44810	44810	2021-02-01	positive	PCR	2022-06-29	positive	LFD	2022-06-30											1	16772	432896	616131	627897	16772	11663.6	432896	616131	627897	413564	21648.9
[truncated: 3 more columns]

## Sheet: Pre-absorption assay Fig3
UOB_Number	Status	Age	Cohort	Spike	SARS-CoV-2	OC43	HKU1	NL63	229E	With S1	SARS-CoV-22	OC433	HKU14	NL635	229E6	With S2	SARS-CoV-27	OC438	HKU19	NL6310	229E11	Control_SARS	S1_SARS	S2_SARS	OC43_CONTROL	OC43_S1	OC432	Control_HKU1	S1_HKU1	S2_HKU1	Control_NL63	S1_NL63	S2_NL63	Control_229E	S1_229E	S2_229E	Average beta	Control	S1	S2
16667	Early 4th	53	Vaccinated		262603	29404.8	6416.66	415.487	2370.37		6997.56	26824.9	5062.07	356.044	2070.83		203570	16281.5	4063.76	431.754	2192.35	100	2.66469	77.5202	100	91.2265	55.3702	100	78.8894	63.3313	100	85.6931	103.915	100	87.3631	92.49		100	85.058	59.3507
16671	Late 3rd	24	Vaccinated		9107.87	3979.47	740.726	260.578	609.975		526.228	4480.78	1078.23	270.69	693.599		11461	2839.67	650.525	283.487	653.784	100	5.77773	125.836	100	112.597	71.3581	100	145.564	87.8225	100	103.881	108.792	100	113.709	107.182		100	129.081	79.5903
16673	Late 4th	70	Vaccinated		38537.5	3941.46	1209.05	131.911	357.636		1328.35	4175.15	1035.03	135.544	381.923		37474.8	1572.67	582.72	154.388	369.496	100	3.44691	97.2424	100	105.929	39.9008	100	85.607	48.1964	100	102.754	117.04	100	106.791	103.316		100	95.7681	44.0486
16675	Late 3rd	43	Vaccinated		5153.99	3696.72	1073.33	109.724	528.259		516.568	3269.24	900.488	87.5155	424.211		3554.52	2304.73	784.607	106.652	484.252	100	10.0227	68.9664	100	88.4363	62.3453	100	83.8968	73.1005	100	79.7596	97.2004	100	80.3037	91.6695		100	86.1666	67.7229
16676	Late 3rd	53	Vaccinated		10623.9	2626.01	700.609	589.515	580.65		864.323	2661.15	809.452	123.925	460.708		9805.92	1926.36	680.572	204.117	503.081	100	8.13567	92.3008	100	101.338	73.3569	100	115.535	97.14	100	21.0216	34.6245	100	79.3436	86.641		100	108.437	85.2485
16678	Super late 3rd	51	Vaccinated		3002.56	5825.7	1481.28	117.749	762.873		89.558	5835.17	1270.06	116.708	769.261		3418.35	4533.9	937.478	132.238	765.84	100	2.98272	113.848	100	100.163	77.8258	100	85.741	63.2885	100	99.1158	112.305	100	100.837	100.389		100	92.9518	70.5572
16679	Late 4th	88	Vaccinated		66692.1	2639.01	732.987	517.11	320.249		1966.01	2521.19	614.062	460.737	293.499		63406.9	1814.35	596.229	445.883	308.46	100	2.94789	95.0742	100	95.5356	68.7514	100	83.7753	81.3423	100	89.0984	86.2259	100	91.647	96.3188		100	89.6554	75.0468
16692	Late 3rd	56	Vaccinated		6068.6	790.006	337.527	17.5792	512.449		846.317	1026.89	415.641	31.1268	575.749		5077.35	489.831	223.703	21.7097	469.638	100	13.9458	83.6659	100	129.985	62.0035	100	123.143	66.2769	100	177.066	123.496	100	112.352	91.6458		100	126.564	64.1402
16703	Late 4th	74	Vaccinated		18563.1	2614.61	1881.37	57.1997	482.238		2727.83	2755.29	1906.94	79.9776	571.968		13537.1	2081.24	1598.76	56.5251	476.738	100	14.6949	72.9246	100	105.381	79.6003	100	101.359	84.9783	100	139.822	98.8207	100	118.607	98.8593		100	103.37	82.2893
16705	Late 3rd	43	Vaccinated		7.26363e+08	1.80731e+07	4.76238e+06	1.10504e+06	6.52295e+06		8.15038e+06	1.37646e+07	3.83085e+06	786684	5.41532e+06		5.96971e+08	1.29859e+07	3.96498e+06	901081	5.96175e+06	100	1.12208	82.1863	100	76.1606	71.8523	100	80.4398	83.2562	100	71.1907	81.5431	100	83.0196	91.3965		100	78.3002	77.5542
16734	Super late 3rd	38	Vaccinated		23618.6	1630.33	1119.92	52.0363	116.028		912.695	1857.04	1112.18	76.0316	264.601		21400.6	1298.85	958.374	34.0157	91.0996	100	3.8643	90.6091	100	113.906	79.668	100	99.3083	85.575	100	146.113	65.3692	100	228.049	78.5153		100	106.607	82.6215
16737	Late 4th	86	Vaccinated		33166.1	2591.23	1074.69	71.5858	282.817		1632.78	3102.51	1161.4	90.0208	351.135		33531	2625.99	1030.72	72.4594	328.654	100	4.92302	101.1	100	119.731	101.341	100	108.069	95.9083	100	125.752	101.22	100	124.156	116.207		100	113.9	98.6249
16740	Late 3rd	59	Vaccinated		2.08319e+08	1.75291e+07	8.56719e+06	3.15647e+06	1.41196e+07		2.71648e+06	1.79835e+07	8.42405e+06	3.31529e+06	1.45489e+07		1.82181e+08	1.39269e+07	6.93758e+06	3.02697e+06	1.36386e+07	100	1.304	87.4528	100	102.592	79.4503	100	98.3293	80.9785	100	105.032	95.8973	100	103.041	96.5938		100	100.461	80.2144
16741	Late 4th	95	Vaccinated		2908.72	1636.87	705.319	170.8	270.285		1006.63	2705.17	1039.97	224.253	481.97		4267.55	1776.58	855.059	251.458	349.835	100	34.6073	146.716	100	165.265	108.535	100	147.447	121.23	100	131.295	147.223	100	178.32	129.432		100	156.356	114.883
16747	Super late 3rd	53	Vaccinated		18391.3	1662.86	920.685	243.027	900.03		0	1307.15	700.99	185.863	707.978		14965.2	1148.8	733.723	193.148	834.277	100	0	81.371	100	78.6084	69.086	100	76.1379	79.6932	100	76.4783	79.4759	100	78.6617	92.6944		100	77.3732	74.3896
16748	Late 4th	92	Vaccinated		12227	1195.47	469.934	168.726	2078.37		940.519	1385.78	499.131	138.509	1717.11		11399.6	982.187	397.606	145.868	1966.16	100	7.69217	93.233	100	115.919	82.1589	100	106.213	84.6089	100	82.0908	86.4526	100	82.6182	94.601		100	111.066	83.3839
16752	Late 4th	93	Vaccinated		33872.5	2137.8	483.555	222.73	1000.87		1594.02	2169.56	435.904	193.669	1003.89		34717.4	1957.36	455.261	237.943	1142.92	100	4.70594	102.494	100	101.486	91.5596	100	90.1457	94.1487	100	86.9525	106.83	100	100.302	114.192		100	95.8156	92.8541
16754	Super late 3rd	56	Vaccinated		38900.6	5668.51	2396.69	192.06	1742.88		9862.23	9073.61	3574.53	218.053	2407.98		36050.7	3929.46	2086.38	168.566	1652.56	100	25.3524	92.6741	100	160.07	69.3207	100	149.144	87.0525	100	113.534	87.7675	100	138.161	94.8177		100	154.607	78.1866
16762	Super late 3rd	52	Vaccinated		91255.2	4120.82	1034.26	137.86	1122.72		282.939	3794.57	927.494	98.1872	1073.77		78808.2	2329.27	716.06	90.8334	975.882	100	0.310052	86.3602	100	92.083	56.5246	100	89.6768	69.2338	100	71.2223	65.8881	100	95.6396	86.9211		100	90.8799	62.8792
16764	Early 4th	80	Vaccinated		13135	1133.92	141.021	29.7165	1751.57		218.149	1182.33	135.226	35.4724	1634.26		11016.8	240.297	93.9342	42.9299	1527.99	100	1.66082	83.8734	100	104.27	21.1917	100	95.8907	66.6101	100	119.37	144.465	100	93.3026	87.2354		100	100.08	43.9009
16768	Late 4th	97	Vaccinated		51522.4	2125.26	419.599	428.667	910.487		1560.74	1930.56	335.715	314.322	791.433		42054	737.061	130.641	324.384	690.021	100	3.02924	81.6228	100	90.8385	34.6809	100	80.0085	31.1346	100	73.3255	75.6727	100	86.9241	75.7859		100	85.4235	32.9078
16889	Early 4th	65	Vaccinated		5.51452e+08	3.44428e+07	9.74689e+06	781009	2.96372e+06		1.27046e+07	4.39187e+07	1.25609e+07	978244	3.66368e+06		6.40451e+08	2.58958e+07	8.31654e+06	5.86111e+06	3.1135e+06	100	2.30385	116.139	100	127.512	75.1849	100	128.87	85.3251	100	125.254	750.454	100	123.618	105.054		100	128.191	80.255
16897	Early 4th	94	Vaccinated		1.30844e+09	4.93379e+07	1.07646e+07	384466	3.79923e+06		1.39566e+07	5.73381e+07	1.25326e+07	354825	4.21411e+06		1.13568e+09	1.51341e+07	4.69769e+06	417889	3.61696e+06	100	1.06665	86.7963	100	116.215	30.6744	100	116.424	43.6402	100	92.2904	108.693	100	110.92	95.2024		100	116.32	37.1573
726	NA	31	Unvaccinated		129569	2.56355e+07	2.8056e+06	733895	2.39298e+06		72391.4	2.54337e+07	2.44903e+06	711395	2.30044e+06		135459	2.89828e+07	2.36023e+06	811326	2.49203e+06	100	55.8709	104.546	100	99.2126	113.057	100	87.291	84.1256	100	96.9342	110.551	100	96.133	104.139		100	93.2518	98.5914
824	NA	39	Unvaccinated		88733.6	2.52137e+07	1.02214e+06	292958	1.64115e+06		69964.1	2.32969e+07	889405	274321	1.53701e+06		75990.5	2.44059e+07	880780	299768	1.56913e+06	100	78.8473	85.6389	100	92.3978	96.7963	100	87.0138	86.17	100	93.6384	102.324	100	93.6547	95.6116		100	89.7058	91.4832
140	NA	41	Unvaccinated		1.27565e+06	4.87456e+07	9.2814e+06	722635	3.77662e+06		512782	4.45121e+07	8.51614e+06	745173	3.60891e+06		408561	2.11917e+07	3.71779e+06	109326	2.81915e+06	100	40.1975	32.0276	100	91.3151	43.4741	100	91.7548	40.0564	100	103.119	15.1288	100	95.5592	74.6476		100	91.535	41.7652
934	NA	59	Unvaccinated		2.58004e+07	6.84598e+07	2.3706e+07	1.23144e+06	4.20111e+06		9.61555e+06	5.54966e+07	1.77991e+07	951159	3.41759e+06		2.19913e+07	3.79176e+07	1.52361e+07	841765	3.7169e+06	100	37.2689	85.2363	100	81.0645	55.3866	100	75.0827	64.2711	100	77.2394	68.3561	100	81.3498	88.4742		100	78.0736	59.8289
163	NA	61	Unvaccinated		1.47551e+06	1.96556e+07	1.76117e+07	370485	5.99663e+06		1.06031e+06	1.45269e+07	1.20495e+07	296361	4.29545e+06		1.05078e+06	9.25137e+06	1.18044e+07	277700	4.83782e+06	100	71.8604	71.2149	100	73.9072	47.0675	100	68.4179	67.0262	100	79.9926	74.9557	100	71.631	80.6758		100	71.1626	57.0468
9	NA	62	Unvaccinated		708848	4.3637e+07	6.33242e+06	1.08744e+07	1.06882e+07		324886	3.39982e+07	5.05946e+06	7.69355e+06	8.38122e+06		367028	2.61517e+07	5.13007e+06	9.71657e+06	9.48768e+06	100	45.8329	51.7781	100	77.9114	59.9302	100	79.8979	81.0128	100	70.7491	89.3525	100	78.4159	88.7681		100	78.9046	70.4715
1172	NA	62	Unvaccinated		1.05001e+06	2.58376e+07	8.78172e+06	308303	4.59065e+06		561672	2.31456e+07	7.73528e+06	209398	3.94964e+06		689082	1.64165e+07	6.73052e+06	229170	4.45676e+06	100	53.492	65.6262	100	89.5814	63.5373	100	88.0839	76.6424	100	67.9196	74.3327	100	86.0366	97.0835		100	88.8326	70.0899
7	NA	65	Unvaccinated		1.34884e+06	5.75751e+07	1.43314e+07	2.46156e+06	3.20614e+06		178713	4.63994e+07	1.02629e+07	1.69881e+06	1.92956e+06		321470	4.15578e+07	8.79737e+06	2.07953e+06	2.29104e+06	100	13.2494	23.8331	100	80.5894	72.1801	100	71.6113	61.3852	100	69.0135	84.4799	100	60.183	71.4579		100	76.1003	66.7827
57	NA	82	Unvaccinated		135360	9.16718e+06	1.17037e+06	694570	7.02002e+06		48561.6	8.15733e+06	1.03422e+06	718886	7.49904e+06		72243.2	9.12918e+06	1.09927e+06	694570	7.58159e+06	100	35.876	53.3712	100	88.9841	99.5855	100	88.3664	93.925	100	103.501	100	100	106.824	108		100	88.6752	96.7553
2052	NA	83	Unvaccinated		3.17642e+06	2.70029e+07	3.36848e+06	2.51301e+06	1.31082e+07		1.0748e+06	2.89844e+07	3.37608e+06	2.30366e+06	1.45366e+07		2.03907e+06	1.84746e+07	2.10823e+06	2.38674e+06	1.36281e+07	100	33.8367	64.1939	100	107.338	68.4172	100	100.226	62.5871	100	91.6693	94.9751	100	110.897	103.967		100	103.782	65.5022
1541	NA	85	Unvaccinated		166069	6.58446e+07	2.47774e+07	1.63517e+06	2.65924e+06		110637	4.66011e+07	1.7199e+07	1.17003e+06	2.01024e+06		143298	5.53794e+07	2.19476e+07	1.39748e+06	2.62448e+06	100	66.6212	86.2882	100	70.7743	84.1062	100	69.414	88.5789	100	71.5538	85.4636	100	75.5948	98.693		100	70.0941	86.3425
1160	NA	88	Unvaccinated		668952	2.43679e+07	9.91854e+06	2.32068e+06	2.13788e+06		354988	1.82553e+07	6.95417e+06	1.61061e+06	1.69491e+06		310446	6.53084e+06	3.94302e+06	1.43378e+06	1.43027e+06	100	53.0663	46.4078	100	74.9156	26.801	100	70.1129	39.754	100	69.4027	61.7829	100	79.2797	66.901		100	72.5142	33.2775
727	NA	89	Unvaccinated		2.396e+06	2.44378e+07	5.34393e+06	675928	1.44853e+06		1.07843e+06	2.11827e+07	4.99031e+06	193074	1.21073e+06		1.18312e+06	1.0866e+07	2.87511e+06	264213	1.24389e+06	100	45.0098	49.3788	100	86.6799	44.464	100	93.3827	53.8014	100	28.5643	39.0889	100	83.5833	85.8727		100	90.0313	49.1327
1935	NA	91	Unvaccinated		163895	3.4446e+07	1.13337e+07	1.51277e+06	5.49625e+06		97821.7	2.99064e+07	9.79445e+06	1.37736e+06	4.75917e+06		337960	1.90707e+07	6.24632e+06	1.17793e+06	4.18973e+06	100	59.6857	206.206	100	86.8211	55.364	100	86.419	55.1129	100	91.0483	77.8658	100	86.5893	76.2289		100	86.6201	55.2385
951	NA	92	Unvaccinated		289642	2.38954e+07	4.28181e+06	315150	4.9888e+06		190042	2.50656e+07	4.08669e+06	375721	5.38066e+06		281926	2.65999e+07	2.99225e+06	360037	5.5938e+06	100	65.6129	97.3361	100	104.897	111.318	100	95.443	69.8827	100	119.22	114.243	100	107.855	112.127		100	100.17	90.6005
161	NA	96	Unvaccinated		307101	2.36346e+07	1.03642e+06	563460	3.10668e+07		196240	2.38787e+07	860338	598251	3.06388e+07		316744	2.21579e+07	902361	601926	3.17305e+07	100	63.9008	103.14	100	101.033	93.752	100	83.0109	87.0655	100	106.175	106.827	100	98.6225	102.137		100	92.022	90.4088
688	NA	37	Unvaccinated		7.14537e+06	2.42265e+07	5.57095e+06	2.16381e+06	4.79849e+06		5.67675e+06	2.88696e+07	6.6892e+06	2.76978e+06	5.52765e+06		1.13541e+07	2.63604e+07	6.8519e+06	3.07519e+06	6.93283e+06	100	79.4466	158.902	100	119.165	108.808	100	120.073	122.994	100	128.005	142.119	100	115.196	144.479		100	119.619	115.901
168	NA	87	Unvaccinated		369712	2.41399e+07	1.04967e+07	646216	2.72725e+06		323696	3.07239e+07	1.34846e+07	849394	3.58958e+06		405090	2.45626e+07	1.0769e+07	705782	3.15661e+06	100	87.5535	109.569	100	127.274	101.751	100	128.465	102.594	100	131.441	109.218	100	131.619	115.743		100	127.87	102.173

## Sheet: FluoroSpot Fig4
UOB Number	Age	TDL	Sex	Staff/Resident	Sample Date	Column2	Vaccine_type_1	Vaccine_date_1	Vaccine_type_2	Vaccine_date_2	Vaccine_type_3	Vaccine_date_3	Vaccine_type_4	Vaccine_date_4	Vaccine_type_5	Vaccine_date_5	Days between samples and 2nd vaccine	Days between samples and vaccine 3	Days between sample and 4th dose	Days between sample and 5th dose	Prior Infection2	UOB IFNy	CD3 (+)	Wuhan S1	Wuhan S2	BA.4/5 S1	BA.4/5 S2	Omicr S1	Omicr S2	OC43 S1	OC43 S2	HKU1 S1	HKU1 S2	NL63 S1	NL63 S2	229E S1	SS9E S2	WS2:S1 Ratio	OC43 S2:S1 Ratio	HKU1 S2:S1 Ratio	NL63 S2:S1 Ratio	229E S1:S2 Ratio	UOB IL-2	CD3 (+)2	Wuhan S13	Wuhan S24	BA.4/5 S12	BA.4/5 S23	Omicr S15
17166	55	23S015734	F		2023-02-13		PfizerBioNTech	2021-01-12	PfizerBioNTech	2021-03-25	PfizerBioNTech	2021-10-10	PfizerBioNTech	2022-11-05			690	491	100	44970	1	17166	4008	4	20		6		284	56	8		52	12		18	108	5	0.142857			6	17166	3554	0	0	0	0
16839	27	0022S122549	F		2022-10-12		PfizerBioNTech	2021-02-07	PfizerBioNTech	2021-04-21	PfizerBioNTech	2021-12-22					539	294	44846	44846	1	16839	4084	4	72	10	70	0	70	0	18	0	56	0	94	0	78	18					16839	3848	0	28	0	0	0
16753	48	0022S106007	F		2022-08-31		PfizerBioNTech	2020-12-30	PfizerBioNTech	2021-03-04	PfizerBioNTech	2021-09-30	moderna	2022-09-16			545	335	-16	44804	0	16753	TNTC	4	0			34	36	78	118	46	44	38	54	52	62		1.51282	0.956522	1.42105	1.19231	16753	3776	0	0			70
17174	90	23S006494	F		2023-02-13		OxfordAstraZeneca	2021-01-15	OxfordAstraZeneca	2021-03-29	PfizerBioNTech	2021-10-11	moderna	2022-05-25	PfizerBioNTech	2022-10-18	686	490	264	118	1	17174	1524	12	2	0	0	10	0	0	0	54	0	20	14	40	20	0.166667			0.7	0.5	17174	1418	0	0	0	0	0
17170	54	23S015744	F		2023-02-13		PfizerBioNTech	2020-12-29	PfizerBioNTech	2021-03-18	PfizerBioNTech	2021-10-11	moderna	2022-09-21			697	490	145	44970	1	17170	TNTC	12	2568	28	1888	60	2636	0	0	0	0	10	120	0	12	214			12		17170	4796	0	16	28	0	8
16763	94	0022S106020	F		2022-08-31		PfizerBioNTech	2020-12-30	PfizerBioNTech	2021-03-04	PfizerBioNTech	2021-10-06	PfizerBioNTech	2022-04-25	PfizerBioNTech	2022-10-06	545	329	128	-36	0	16763	2624	16	10			10	22	22	22	0	0	0	8			0.625	1				16763	4692	26	2			6
16759	62	0022S106011	F		2022-08-31		PfizerBioNTech	2020-12-30	PfizerBioNTech	2021-03-04	PfizerBioNTech	2021-09-28	PfizerBioNTech	2022-10-06			545	337	-36	44804	0	16759	1068	22	6			4	44	92	28	12	24	56	36	68	44	0.272727	0.304348	2	0.642857	0.647059	16759	3204	0	0			0
16767	24	0022S109856	F		2022-09-06		PfizerBioNTech	2021-07-15	PfizerBioNTech	2021-09-14							357	44810	44810	44810	1	16767	TNTC	34	240			62	100	0	0	0	6	0	10	0	0	7.05882					16767	3420	0	76			22
16769	42	0022S109853	F		2022-09-06		OxfordAstraZeneca	2021-01-13	OxfordAstraZeneca	2021-03-24							531	44810	44810	44810	0	16769	3132	48	44			20	40	38	54	20	28	14	86	6	108	0.916667	1.42105	1.4	6.14286	18	16769	5016	64	30			56
16776	97	0022S109848	F		2022-09-06		OxfordAstraZeneca	2021-01-13	OxfordAstraZeneca	2021-03-24	PfizerBioNTech	2021-10-04	moderna, inc	2022-05-03	moderna, inc	2022-09-07	531	337	126	-1	0	16776	4036	48	16			60	20		36	4	20	20	28			0.333333		5	1.4		16776	4836	20	20			36
17182	64	23S016731	M		2023-02-15		PfizerBioNTech	2021-09-23	PfizerBioNTech	2021-11-05							467	44972	44972	44972	1	17182	1654	50	38	56	44	34	36	66	20	90	92	162	162	152	138	0.76	0.30303	1.02222	1	0.907895	17182	5048	28	58	58	80	36
16882	84	0022S132456	M		2022-11-02		PfizerBioNTech	2021-01-23	PfizerBioNTech	2021-04-10	PfizerBioNTech	2021-10-22	PfizerBioNTech	2022-10-03			571	376	30	44867	0	16882	3404	60	0	0	16	4	40	0													16882	3596	24	24	16	32	12
16754	56	0022S106010	F		2022-08-31		PfizerBioNTech	2020-12-30	PfizerBioNTech	2021-03-04	PfizerBioNTech	2021-10-06	PfizerBioNTech	2022-10-06			545	329	-36	44804	1	16754	520	68	66			80	82	30	22	16	64	26	104	16	86	0.970588	0.733333	4	4	5.375	16754	3296	58	64			80
16778	86	0022S109847	F		2022-09-06		OxfordAstraZeneca	2021-01-13	OxfordAstraZeneca	2021-03-24	PfizerBioNTech	2021-10-04	moderna, inc	2022-05-03	moderna, inc	2022-09-07	531	337	126	-1	1	16778	TNTC	68	140			12	28	4	36	4						2.05882	9				16778	4876	48	116			32
16765	60	0022S109852	F		2022-09-06		PfizerBioNTech	2021-01-08	PfizerBioNTech	2021-03-25	PfizerBioNTech	2021-09-28					530	343	44810	44810	1	16765	TNTC	82	146			64	124	16	68	20	88	6	102	34	68	1.78049	4.25	4.4	17	2	16765	5960	52	64			60
16889	65	0022S132461	M		2022-11-02		OxfordAstraZeneca	2021-01-26	OxfordAstraZeneca	2021-04-10	PfizerBioNTech	2021-10-05	PfizerBioNTech	2022-10-03			571	393	30	44867	1	16889	TNTC	100	176	116	140	132	200	108	236	96	140	80	200	108		1.76	2.18519	1.45833	2.5		16889	1692	36	48	32	20	40
16752	93	0022S106009	M		2022-08-31		PfizerBioNTech	2021-01-20	PfizerBioNTech	2021-04-01	PfizerBioNTech	2021-10-11	PfizerBioNTech	2022-05-06	PfizerBioNTech	2022-10-06	517	324	117	-36	1	16752	TNTC	100	124			118	124	48	10	2	0	0	12	14	16	1.24	0.208333			1.14286	16752	5144	64	110			78
17171	87	23S015743	M		2023-02-13		OxfordAstraZeneca	2021-01-25	OxfordAstraZeneca	2021-04-08	PfizerBioNTech	2021-10-11	moderna	2022-05-25	PfizerBioNTech	2022-10-18	676	490	264	118	1	17171	4148	104	84	50	58	60	68	36	60	56	38	52	72	26	52	0.807692	1.66667	0.678571	1.38462	2	17171	2584	38	32	30	18	42
16774	84	0022S109844	F		2022-09-06		OxfordAstraZeneca	2021-01-13	OxfordAstraZeneca	2021-03-24	PfizerBioNTech	2021-10-04	moderna, inc	2022-05-03	moderna, inc	2022-09-07	531	337	126	-1	1	16774	4744	116	110			68	60		20	4	16	0	16	60	72	0.948276		4		1.2	16774	4900	54	40			12
16859	95	0022S123425	F		2022-10-14		OxfordAstraZeneca	2021-01-12	OxfordAstraZeneca	2021-03-31	PfizerBioNTech	2021-10-12	PfizerBioNTech	2022-04-08	moderna, inc	2022-09-13	562	367	189	31	1	16859	TNTC	138	93.5	97.5	66.5	117.5	89	40	35	25.5	8.5	24	19	15	51.5	0.677536	0.875	0.333333	0.791667	3.43333	16859	4396	0	0	0	0	0
17188	93	23S016724	F		2023-02-15		OxfordAstraZeneca	2021-01-14	OxfordAstraZeneca	2021-04-08	PfizerBioNTech	2021-10-19	PfizerBioNTech	2022-04-26	moderna, inc	2022-09-05	678	484	295	163	1	17188	TNTC	140	98	74	4	196	72	0	84	0	48	272	318	208	266	0.7			1.16912	1.27885	17188	3508	6	10	10	40	4
17184	43	23S016727	F		2023-02-15		PfizerBioNTech	2020-12-19	PfizerBioNTech	2021-02-28	PfizerBioNTech	2021-09-21	moderna, inc	2022-09-05			717	512	163	44972	0	17184	2796	156	194	152	142	864	242	158	342	118	228	248	196	118	86	1.24359	2.16456	1.9322	0.790323	0.728814	17184	5176	0	18	0	0	84
16777	59	0022S109851	F		2022-09-06		PfizerBioNTech	2021-01-09	PfizerBioNTech	2021-03-25	PfizerBioNTech	2021-09-28	moderna, inc	2022-09-07			530	343	-1	44810	0	16777	TNTC	156	142			154	130		74	56	50	24	126	28	64	0.910256		0.892857	5.25	2.28571	16777	5248	152	124			126
16881	49	0022S132458	F		2022-11-02		OxfordAstraZeneca	2021-01-26	OxfordAstraZeneca	2021-04-10	PfizerBioNTech	2021-10-28					571	370	44867	44867	1	16881	1292	160	52	160	108	168	112	80	80	68	48	0	16			0.325	1	0.705882			16881	2416	32	28	12	64	52
17187	90	23S016723	F		2023-02-15		OxfordAstraZeneca	2021-02-02	OxfordAstraZeneca	2021-03-25	OxfordAstraZeneca	2021-12-19	moderna, inc	2022-09-05			692	423	163	44972	1	17187	1040	168	76	128	52	188	104	156	76	122	120	70	86	130	42	0.452381	0.487179	0.983607	1.22857	0.323077	17187	3224	64	0	48	32	16
17185	93	23S016726	F		2023-02-15		OxfordAstraZeneca	2021-02-16	OxfordAstraZeneca	2021-09-09	PfizerBioNTech	2022-04-26	moderna, inc	2022-09-05			524	295	163	44972	1	17185	5086	174	1174	118	1434	76	1296	128	64	54	86	128	88	94	52	6.74713	0.5	1.59259	0.6875	0.553191	17185	4376	62	84	64	64	62
16773	62	0022S109855	F		2022-09-06		OxfordAstraZeneca	2021-01-13	OxfordAstraZeneca	2021-03-24	PfizerBioNTech	2021-12-21					531	259	44810	44810	0	16773	2952	180	566			124	422	20	432	30	598	22	22	14	16	3.14444	21.6	19.9333	1	1.14286	16773	3072	68	56			90
17165	30	23S015735	F		2023-02-13		OxfordAstraZeneca	2021-01-15	OxfordAstraZeneca	2021-03-29	moderna	2022-05-15					686	274	44970	44970	0	17165	4286	190	116	0	0	92	138	104	88	44	124	76	92	46	70	0.610526	0.846154	2.81818	1.21053	1.52174	17165	4716	84	48			86
16678	51	0022S089544	M		2022-07-27		PfizerBioNTech	2020-12-23	PfizerBioNTech	2021-03-03	PfizerBioNTech	2021-09-30	PfizerBioNTech	2022-10-27			511	300	-92	44769	0	16678	TNTC	192	224			128	204	168	104	52	232					1.16667	0.619048	4.46154			16678	5316	72	132			68
17181	88	23S016730	M		2023-02-15		PfizerBioNTech	2021-01-10	PfizerBioNTech	2021-02-17	PfizerBioNTech	2021-10-19	PfizerBioNTech	2022-04-26	moderna, inc	2022-09-05	728	484	295	163	1	17181	TNTC	208	70	238	282	166	210	102	120	92	154	210	152	72	164	0.336538	1.17647	1.67391	0.72381	2.27778	17181	5812	92	50	92	60	76
16878	60	0022S132464	F		2022-11-02		OxfordAstraZeneca	2021-01-24	OxfordAstraZeneca	2021-04-10	PfizerBioNTech	2021-10-21	PfizerBioNTech	2022-03-02	PfizerBioNTech	2022-10-03	571	377	245	30	0	16878	1424	210	238	232	248	250	252	40	146	44	140	28	216	48	204	1.13333	3.65	3.18182	7.71429	4.25	16878	2188	68	114	72	72	64
17186	81	23S016725	F		2023-02-15		OxfordAstraZeneca	2021-01-14	OxfordAstraZeneca	2021-04-08	PfizerBioNTech	2021-10-19	PfizerBioNTech	2022-04-26	moderna, inc	2022-09-05	678	484	295	163	1	17186	TNTC	232	120	152	68	80	72	96	44	124	0	108	0	22	16	0.517241	0.458333			0.727273	17186	4580	80	0	60	0	0
16760	59	0022S106017	F		2022-08-31		PfizerBioNTech	2020-12-30	PfizerBioNTech	2021-03-04	PfizerBioNTech	2021-09-30	PfizerBioNTech	2022-10-06			545	335	-36	44804	0	16760	2180	264	148			208	114	4	26	20	50	0	138	20	32	0.560606	6.5	2.5		1.6	16760	3976	16	26			22
16671	24	0022S108303	F		2022-07-21		PfizerBioNTech	2021-06-18	PfizerBioNTech	2021-08-13	moderna, inc	2021-12-30	moderna, inc	2022-10-04			342	203	-75	44763	1	16671	TNTC	276	464			264	440	124	124	112						1.68116	1				16671	3944	140	200			124
16762	52	0022S106013	F		2022-08-31		PfizerBioNTech	2020-12-30	PfizerBioNTech	2021-03-04	PfizerBioNTech	2021-10-06					545	329	44804	44804	1	16762	TNTC	282	296			234	346	12	64	64	58	0	86	58	128	1.04965	5.33333	0.90625		2.2069	16762	5468	124	92			74
16887	83	0022S132462	M		2022-11-02		OxfordAstraZeneca	2021-01-28	OxfordAstraZeneca	2021-04-21	PfizerBioNTech	2021-10-23	moderna, inc	2022-05-19	PfizerBioNTech	2022-10-03	560	375	167	30	1	16887	TNTC	288	216	340	248	304	552	128	148							0.75	1.15625				16887	3520	144	112	208	116	212
16834	55	0022S122115	F		2022-10-11		PfizerBioNTech	2021-01-09	PfizerBioNTech	2021-03-27	PfizerBioNTech	2021-10-12	PfizerBioNTech	2022-10-20			563	364	-9	44845	0	16834	TNTC	302	602	314	420	300	584	82	192	24	184	80	200	372	128	1.99338	2.34146	7.66667	2.5	0.344086	16834	1960	150	420	198	222	174
16693	38	0022S089673	M		2022-07-27		OxfordAstraZeneca	2021-01-21	OxfordAstraZeneca	2021-03-31	PfizerBioNTech	2021-10-16					483	284	44769	44769	0	16693	TNTC	312	340			252	192									1.08974					16693	4908	148	104			104
16708	92	0022S093908	F		2022-08-04		PfizerBioNTech	2021-01-20	PfizerBioNTech	2021-04-07	PfizerBioNTech	2021-10-27	moderna, inc	2022-06-07	moderna, inc	2022-09-14	484	281	58	-41	0	16708	TNTC	320				212															16708	TNTC	224				216
16880	85	0022S132460	F		2022-11-02		OxfordAstraZeneca	2021-01-24	OxfordAstraZeneca	2021-04-10	PfizerBioNTech	2021-11-01	moderna, inc	2022-05-19	PfizerBioNTech	2022-10-03	571	366	167	30	1	16880	TNTC	322	102	314	86	346	94	0	2	0	38	0	768	8	28	0.31677				3.5	16880	972	18	66	28	32	40
16766	96	0022S109849	F		2022-09-06		OxfordAstraZeneca	2021-01-13	OxfordAstraZeneca	2021-03-24	PfizerBioNTech	2021-10-04	moderna, inc	2022-05-03	moderna, inc	2022-09-07	531	337	126	-1	0	16766	3856	332	246			222	274	10	212	0	64	164	342	52	242	0.740964	21.2		2.08537	4.65385	16766	5144	350	228			240
16867	35	0022S131927	F		2022-11-01		OxfordAstraZeneca	2021-02-05	OxfordAstraZeneca	2021-04-13							567	44866	44866	44866	1	16867	TNTC	332	516	376	532	576	708	236	492	148	440	284	336	256	300	1.55422	2.08475	2.97297	1.1831	1.17188	16867	5196	156	264	168	152	240
16676	53	0022S089542	F		2022-07-27		PfizerBioNTech	2021-01-02	PfizerBioNTech	2021-03-01	PfizerBioNTech	2021-10-15	PfizerBioNTech	2022-10-28			513	285	-93	44769	1	16676	4616	388	920			448	948	120	224	72	112	40	152			2.37113	1.86667	1.55556	3.8		16676	4840	288	332			296
16683	43	0022S089547	M		2022-07-27		OxfordAstraZeneca	2021-03-14	OxfordAstraZeneca	2021-05-16	PfizerBioNTech	2021-12-04					437	235	44769	44769	1	16683	TNTC	392	224			384	236	104	172	164	612					0.571429	1.65385	3.73171			16683	4876	124	88			184
16768	97	0022S109845	F		2022-09-06		OxfordAstraZeneca	2021-01-13	OxfordAstraZeneca	2021-03-24	PfizerBioNTech	2021-10-04	moderna, inc	2022-05-03	moderna, inc	2022-09-07	531	337	126	-1	1	16768	TNTC	412	400			244	316	16	36	28	68	36	64	36	76	0.970874	2.25	2.42857	1.77778	2.11111	16768	2940	168	220			96
17180	57	23S016729	F		2023-02-15		OxfordAstraZeneca	2021-01-20	OxfordAstraZeneca	2021-03-17	PfizerBioNTech	2021-10-02	moderna, inc	2022-09-05			700	501	163	44972	1	17180	TNTC	448	388	356	394	220	450	328	310	130	148	138	244	176	208	0.866071	0.945122	1.13846	1.76812	1.18182	17180	4724	114	110	46	88	74
16884	48	0022S132467	F		2022-11-02		OxfordAstraZeneca	2021-01-24	OxfordAstraZeneca	2021-04-07	PfizerBioNTech	2021-10-19	moderna, inc	2022-10-06			574	379	27	44867	1	16884	TNTC	460	224	454	266	448	282	88	144	16	144	80	140	52	108	0.486957	1.63636	9	1.75	2.07692	16884	2140	16	48	34	62	36
16890	55	22S105607	M		2022-11-15		OxfordAstraZeneca	2021-01-17	OxfordAstraZeneca	2021-04-14	PfizerBioNTech	2022-02-05					580	283	44880	44880	0	16890	TNTC	504	624	464	484	452	440	184	340	240	332	300				1.2381	1.84783	1.38333			16890	4556	52	32	24	16	28
17172	51	23S015747	F		2023-02-13		PfizerBioNTech	2020-12-29	PfizerBioNTech	2021-03-18	PfizerBioNTech	2021-10-11	PfizerBioNTech	2022-10-26			697	490	110	44970	1	17172	4006	516	120	362	176	450	94	126	70	70	158	134	124	62	132	0.232558	0.555556	2.25714	0.925373	2.12903	17172	1444	18	28	8	34	28
16772	40	0022S109854	F		2022-09-06		OxfordAstraZeneca	2021-01-21	OxfordAstraZeneca	2021-04-17	PfizerBioNTech	2021-12-19					507	261	44810	44810	1	16772	2984	534	178			528	104	4	0	6	8	4	12	2	28	0.333333		1.33333	3	14	16772	3716	336	82			358
16864	53	0022S131936	F		2022-11-01		PfizerBioNTech	2020-12-11	PfizerBioNTech	2021-02-25	PfizerBioNTech	2021-09-24	moderna, inc	2022-10-01			614	403	31	44866	0	16864	4408	536	496	436	436	472	516	236	276	80	164	16	100	112	248	0.925373	1.16949	2.05	6.25	2.21429	16864	5924	128	152	124	48	196
16755	92	0022S106012	F		2022-08-31		PfizerBioNTech	2020-12-30	PfizerBioNTech	2021-03-04	PfizerBioNTech	2021-10-06	PfizerBioNTech	2022-04-25	PfizerBioNTech	2022-10-06	545	329	128	-36	1	16755	820	544	154			572	192	94	202	34	118	42	130	64	186	0.283088	2.14894	3.47059	3.09524	2.90625	16755	3144	50	66			26
16669	27	0022S108310	F		2022-07-21		PfizerBioNTech	2020-12-20	PfizerBioNTech	2021-02-24	PfizerBioNTech	2021-10-04	moderna, inc	2022-10-04			512	290	-75	44763	1	16669	TNTC	592	896			504	616	156	300	208	340	120	188			1.51351	1.92308	1.63462	1.56667		16669	5064	340	488			344
16692	56	0022S089548	F		2022-07-27		OxfordAstraZeneca	2021-03-21	OxfordAstraZeneca	2021-05-25	PfizerBioNTech	2021-12-05	PfizerBioNTech	2022-10-25			428	234	-90	44769	1	16692	2984	596	356			588	332	60	132							0.597315	2.2				16692	4604	112	144			124
16819	92	0022S129920	M		2022-10-05		PfizerBioNTech	2020-12-24	PfizerBioNTech	2021-03-04	PfizerBioNTech	2021-10-06	moderna, inc	2022-05-20	moderna, inc	2022-09-16	580	364	138	19	1	16819	TNTC	664	428	720	632	776	572	28	12	40	76	120	288			0.644578	0.428571	1.9	2.4		16819	3664	304	136	316	284	272
16818	41	0022S129919	F		2022-10-05		PfizerBioNTech	2020-12-24	PfizerBioNTech	2021-03-04	PfizerBioNTech	2021-10-06	moderna, inc	2022-09-16			580	364	19	44839	1	16818	4516	700	1338	488	1240	724	1312	52	116	72	148	4	436	72	408	1.91143	2.23077	2.05556	109	5.66667	16818	4980	388	748	272	532	340
16686	88	0022S089675	M		2022-07-27		PfizerBioNTech	2020-12-19	PfizerBioNTech	2021-01-09	PfizerBioNTech	2021-10-04	moderna, inc	2022-06-23	moderna, inc	2022-10-04	564	296	34	-69	0	16686	TNTC	708	368			722	370	16	62	10	28	16	48	56	88	0.519774	3.875	2.8	3	1.57143	16686	5888	386	364			382
16775	94	0022S109843	M		2022-09-06		OxfordAstraZeneca	2021-01-13	OxfordAstraZeneca	2021-03-24	PfizerBioNTech	2021-10-04	moderna, inc	2022-05-03	moderna, inc	2022-09-07	531	337	126	-1	1	16775	TNTC	716	192			654	218	2	10	0	8	2	6	2	10	0.268156	5		3	5	16775	3152	76	88			76
16758	89	0022S106016	F		2022-08-31		PfizerBioNTech	2020-12-30	PfizerBioNTech	2021-03-04	PfizerBioNTech	2021-10-06	PfizerBioNTech	2022-04-25	PfizerBioNTech	2022-10-06	545	329	128	-36	1	16758	TNTC	728	64			128	68	0	0	0	0	0	0			0.0879121					16758	4932	16	16			32
16749	55	0022S106008	F		2022-08-31		PfizerBioNTech	2020-12-30	PfizerBioNTech	2021-03-04	PfizerBioNTech	2021-10-19	PfizerBioNTech	2022-10-06			545	316	-36	44804	1	16749	TNTC	844	632			406	558	52	94	24	86	22	128	30	76	0.748815	1.80769	3.58333	5.81818	2.53333	16749	5504	52	78			88
16896	45	22S105616	M		2022-11-15		PfizerBioNTech	2020-12-31	PfizerBioNTech	2021-03-26	PfizerBioNTech	2021-10-20	moderna, inc	2022-09-29			599	391	47	44880	0	16896	TNTC	864	1332	644	796	668	756	196	404	184	420	200				1.54167	2.06122	2.28261			16896	4616	316	520	264	320	244
16685	71	0022S089667	F		2022-07-27		PfizerBioNTech	2021-01-06	PfizerBioNTech	2021-03-21	PfizerBioNTech	2021-10-02	moderna, inc	2022-10-01			493	298	-66	44769	1	16685	TNTC	950	2052			844	1982	120	242	130	248	140	300	184	384	2.16	2.01667	1.90769	2.14286	2.08696	16685	5880	242	258			212
16702	66	0022S093909	M		2022-08-04		PfizerBioNTech	2020-12-17	PfizerBioNTech	2021-01-07	PfizerBioNTech	2021-09-29	moderna, inc	2022-10-03			574	309	-60	44777	0	16702	TNTC	1040	1444			998	1364	108	456	124	392	128	976	380	716	1.38846	4.22222	3.16129	7.625	1.88421	16702	2108	950	1046			834
16820	92	0022S129916	M		2022-10-05		PfizerBioNTech	2020-12-24	PfizerBioNTech	2021-03-04	PfizerBioNTech	2021-12-14	moderna, inc	2022-05-20	moderna, inc	2022-09-16	580	295	138	19	1	16820	TNTC	1080	576	980	500	908	628	244	192	172	152	336	56			0.533333	0.786885	0.883721	0.166667		16820	5692	0	28	4	0	0
16764	80	0022S109846	F		2022-09-06		OxfordAstraZeneca	2021-02-12	OxfordAstraZeneca	2021-05-07	PfizerBioNTech	2021-11-05	moderna, inc	2022-06-10	moderna, inc	2022-09-07	487	305	88	-1	1	16764	4596	1184	532			984	210	0	2	8	0	16	18	0	22	0.449324			1.125		16764	4952	62	42			100
16698	31	0022S093902	F		2022-08-04		PfizerBioNTech	2020-12-17	PfizerBioNTech	2021-01-07	PfizerBioNTech	2021-09-28					574	310	44777	44777	1	16698	TNTC	1222	716			1178	606	358	328	268	412	344	500	232	556	0.585925	0.916201	1.53731	1.45349	2.39655	16698	372	194	240			234
16701	29	0022S093917	F		2022-08-04		OxfordAstraZeneca	2021-01-13	OxfordAstraZeneca	2021-03-19	PfizerBioNTech	2021-10-08					503	300	44777	44777	1	16701	TNTC	1224	488			916	396	300	256	384	508	212				0.398693	0.853333	1.32292			16701	5736	324	200			316
16848	89	0022S122981	F		2022-10-13		OxfordAstraZeneca	2021-01-22	OxfordAstraZeneca	2021-04-07	PfizerBioNTech	2021-12-08	moderna, inc	2022-05-05	moderna, inc	2022-09-30	554	309	161	13	1	16848	3084	1344	1028	1532	924	1444	996	644	664	448	664					0.764881	1.03106	1.48214			16848	1536	684	588	672	632	780
16886	62	0022S132465	F		2022-11-02		OxfordAstraZeneca	2021-03-13	OxfordAstraZeneca	2021-05-29	PfizerBioNTech	2021-12-08	PfizerBioNTech	2022-10-03			522	329	30	44867	0	16886	TNTC	1492	416	1508	240	1808	396	116	64	68	200					0.27882	0.551724	2.94118			16886	3852	36	84	0	44	80
16705	43	0022S093911	F		2022-08-04		PfizerBioNTech	2020-12-17	PfizerBioNTech	2021-01-07	PfizerBioNTech	2021-10-13	PfizerBioNTech	2022-11-04			574	295	-92	44777	1	16705	TNTC	1596	2296			1288	1740									1.4386					16705	504	1144	1244			864
16833	55	0022S122048	F		2022-10-11		PfizerBioNTech	2021-01-09	PfizerBioNTech	2021-03-27	PfizerBioNTech	2021-09-29	moderna, inc	2022-09-30			563	377	11	44845	1	16833	TNTC	1674	1056	1512	870	1586	1074	60	16	18	158	18	100	108	144	0.630824	0.266667	8.77778	5.55556	1.33333	16833	6136	838	558	716	418	664
16817	45	0022S129917	F		2022-10-05		PfizerBioNTech	2020-12-15	PfizerBioNTech	2021-01-05	moderna, inc	2021-12-18	moderna, inc	2022-09-16			638	291	19	44839	0	16817	5040	1860	1964	1912	1824	1704	1952	96	240	56	172					1.05591	2.5	3.07143			16817	4540	592	712	692	540	532
16756	60	0022S106006	F		2022-08-31		PfizerBioNTech	2020-12-30	PfizerBioNTech	2021-03-04	PfizerBioNTech	2021-09-29	PfizerBioNTech	2022-10-06			545	336	-36	44804	1	16756	2728	2084	322			2020	306	44	76	74	92	8	40	76	24	0.154511	1.72727	1.24324	5	0.315789	16756	5424	120	138			78
16895	94	22S105614	F		2022-11-15		OxfordAstraZeneca	2021-01-17	OxfordAstraZeneca	2021-04-03	PfizerBioNTech	2021-10-13	moderna, inc	2022-06-15	moderna, inc	2022-09-29	591	398	153	47	0	16895	TNTC	2428	1176	1760	1068	1976	1060	636	656	732						0.484349	1.03145				16895	5152	144	112	80	84	116
16703	74	0022S093910	F		2022-08-04		OxfordAstraZeneca	2021-01-13	OxfordAstraZeneca	2021-03-19	PfizerBioNTech	2021-10-13	moderna, inc	2022-04-25	moderna, inc	2022-09-14	503	295	101	-41	1	16703	TNTC	2556	1124			1640	996	4	280	8	152	12	276			0.43975	70	19	23		16703	5736	480	352			356
16664	64	0022S108323	F		2022-07-21		PfizerBioNTech	2020-12-30	PfizerBioNTech	2021-03-03	PfizerBioNTech	2021-09-30					505	294	44763	44763	1	16664	TNTC	2580	964			3320	760	148	112	184						0.373643	0.756757				16664	5188	308	512			372
16916	92	22S136141	F		2022-11-16		PfizerBioNTech	2020-12-30	PfizerBioNTech	2021-03-04	PfizerBioNTech	2021-10-06	PfizerBioNTech	2022-04-25	PfizerBioNTech	2022-10-06	622	406	205	41	1	16916	6500	2640	265	2570	165	2590	275	90	205	30						0.100379	2.27778				16916	3545	685	160	385	105	260
16690	65	0022S089543	F		2022-07-27		OxfordAstraZeneca	2021-01-21	OxfordAstraZeneca	2021-04-08	PfizerBioNTech	2021-10-25	moderna, inc	2022-10-10			475	275	-75	44769	1	16690	TNTC	3344	1152			2820	1328	368								0.344498					16690	5352	304	364			280
16667	53	0022S108288	M		2022-07-21		PfizerBioNTech	2021-01-06	PfizerBioNTech	2021-03-21	PfizerBioNTech	2021-11-01	moderna, inc	2022-05-09	moderna, inc	2022-10-04	487	262	73	-75	1	16667	TNTC	3516	1136			3136	924	100	104	72						0.323094	1.04				16667	5340	1208	652			868
16673	70	0022S089678	M		2022-07-27		OxfordAstraZeneca	2021-01-21	OxfordAstraZeneca	2021-04-08	PfizerBioNTech	2021-11-01	moderna, inc	2022-04-06	moderna, inc	2022-10-04	475	268	112	-69	1	16673	TNTC	3696	2796			3524	2736	92	204	92	152	140	284	160	240	0.756494	2.21739	1.65217	2.02857	1.5	16673	5808	1964	1084			2188
16868	55	0022S131935	F		2022-11-01		OxfordAstraZeneca	2021-02-05	OxfordAstraZeneca	2021-05-11	moderna, inc	2021-12-18					539	318	44866	44866	1	16868	TNTC	3800	2620	2772	2552	3300	2512	112	188	40	264	16	220	168	380	0.689474	1.67857	6.6	13.75	2.2619	16868	4688	1376	812	1080	860	1260
16751	91	0022S106015	F		2022-08-31		PfizerBioNTech	2020-12-30	PfizerBioNTech	2021-03-04	PfizerBioNTech	2021-10-06	PfizerBioNTech	2022-04-25	PfizerBioNTech	2022-10-06	545	329	128	-36	1	16751	TNTC	3848	754			2752	274	0	46	44	26	0	28	14	48	0.195946		0.590909		3.42857	16751	4252	216	298			200
16870	70	0022S131926	F		2022-11-01		OxfordAstraZeneca	2021-02-24	OxfordAstraZeneca	2021-05-11	PfizerBioNTech	2021-11-29	PfizerBioNTech	2022-06-21			539	337	133	44866	1	16870	5260	4040	1412	3448	1096	3484	1392	184	180	32	136	104	276			0.349505	0.978261	4.25	2.65385		16870	6048	1596	896	1436	588	1328
16917	91	22S136140	F		2022-11-16		PfizerBioNTech	2020-12-30	PfizerBioNTech	2021-03-04	PfizerBioNTech	2021-10-06	PfizerBioNTech	2022-04-25	PfizerBioNTech	2022-10-06	622	406	205	41	1	16917	4764	4100	524	3900	456	4296	460	104	128	152	144	44	104	84	168	0.127805	1.23077	0.947368	2.36364	2	16917	3360	176	160	124	128	208
16675	43	0022S089545	F		2022-07-27		OxfordAstraZeneca	2021-03-14	OxfordAstraZeneca	2021-05-16	PfizerBioNTech	2022-04-07					437	111	44769	44769	1	16675	TNTC	4454	1924			4352	1984	204	532	292	716	408	284	820	460	0.431971	2.60784	2.45205	0.696078	0.560976	16675	6160	468	392			440
16679	88	0022S089670	F		2022-07-27		PfizerBioNTech	2021-01-06	PfizerBioNTech	2021-03-21	PfizerBioNTech	2021-11-01	moderna, inc	2022-04-06			493	268	112	44769	1	16679	TNTC	5226	896			5168	736	156	172	84	116	136	252	128	316	0.17145	1.10256	1.38095	1.85294	2.46875	16679	5144	686	540			924
16897	94	22S105615	F		2022-11-15		OxfordAstraZeneca	2021-01-17	OxfordAstraZeneca	2021-04-03	PfizerBioNTech	2022-02-03	moderna, inc	2022-09-29			591	285	47	44880	1	16897	TNTC	5226	664	3624	572	4416	740	164	268							0.127057	1.63415				16897	5500	876	328	580	372	652
17203	79	23S018367	M		2023-02-21		OxfordAstraZeneca	2021-01-13	OxfordAstraZeneca	2021-03-31	PfizerBioNTech	2021-10-06	PfizerBioNTech	2022-04-05	moderna, inc	2022-09-14	692	503	322	160	1	17203	832													0	56						17203	4544
17199	27	23S018354	F		2023-02-21		OxfordAstraZeneca	2021-01-13	OxfordAstraZeneca	2021-03-19	PfizerBioNTech	2021-10-13					704	496	44978	44978	1	17199	1248													16							17199	1408
17197	85	23S018356	M		2023-02-21		OxfordAstraZeneca	2021-01-13	OxfordAstraZeneca	2021-03-19	PfizerBioNTech	2021-10-13	moderna, inc	2022-04-25	moderna, inc	2022-09-14	704	496	302	160	1	17197	2104									0		8	0	8	20					2.5	17197	4572
17196	40	23S018365	F		2023-02-21		PfizerBioNTech	2020-12-17	PfizerBioNTech	2021-01-07	PfizerBioNTech	2021-10-18					775	491	44978	44978	1	17196	2452									0	0	0	32	48	0						17196	3464
17168	92	23S015736	F		2023-02-13		OxfordAstraZeneca	2021-01-15	OxfordAstraZeneca	2021-03-29	PfizerBioNTech	2021-10-11	moderna	2022-05-25	PfizerBioNTech	2022-10-18	686	490	264	118	1	17168	3012											244	468	252	160				1.91803	0.634921	17168	6212
17195	66	23S018357	M		2023-02-21		PfizerBioNTech	2020-12-17	PfizerBioNTech	2021-01-07	PfizerBioNTech	2021-09-29	moderna, inc	2022-10-03			775	510	141	44978	0	17195	3620									40		44	124	68	192				2.81818	2.82353	17195	4084
17179	52	23S015739	F		2023-02-13		PfizerBioNTech	2021-01-29	PfizerBioNTech	2021-06-10	PfizerBioNTech	2021-12-23					613	417	44970	44970	1	17179	4228							46	0	0	20		128	106	108					1.01887	17179	3408	0	0	1616	536	620
17192	42	23S018353	F		2023-02-21		PfizerBioNTech	2020-12-20	PfizerBioNTech	2021-03-04	PfizerBioNTech	2021-10-18	PfizerBioNTech	2022-11-04			719	491	109	44978	1	17192	4344													40	112					2.8	17192	3624
17204	40	23S018366	F		2023-02-21		OxfordAstraZeneca	2021-01-22	OxfordAstraZeneca	2021-03-30	PfizerBioNTech	2021-10-06	PfizerBioNTech	2022-11-30			693	503	83	44978		17204	TNTC											0		64	0						17204	4052
16841	53	0022S122548	F		2022-10-12		OxfordAstraZeneca	2021-01-15	OxfordAstraZeneca	2021-04-01	PfizerBioNTech	2021-10-05	PfizerBioNTech	2022-11-12			559	372	-31	44846	1	16841	TNTC																				16841	4292
17198	55	23S018361	F		2023-02-21		OxfordAstraZeneca	2021-03-05	OxfordAstraZeneca	2021-05-21	PfizerBioNTech	2021-11-21	moderna, inc	2022-03-23	moderna, inc	2022-09-22	641	457	335	152	0	17198	TNTC											4		40	44					1.1	17198	TNTC
17201	65	23S018364	M		2023-02-21		PfizerBioNTech	2020-12-16	PfizerBioNTech	2021-01-06	PfizerBioNTech	2021-09-27	moderna, inc	2022-09-14			776	512	160	44978	1	17201	TNTC											0	8	0	56						17201	756
																																														1
[truncated: 52 more columns]
