# Supplementary material for: Endemic penetrance of SARS-CoV-2 has impacted marginally on immunity to spike protein of human coronaviruses
Source: Commun Biol. 2026 Jan 3;9:196. doi: 10.1038/s42003-025-09474-x (PMC12886799; doi:10.1038/s42003-025-09474-x)
Supplement: Supplementary file 4 — Supplementary Data 2 [file 42003_2025_9474_MOESM4_ESM.xlsx]

## Sheet: IL-6
UOB_number	Age	Sample_date	Vaccine_type_1	Vaccine_date_1	Vaccine_type_2	Vaccine_date_2	Vaccine_type_3	Vaccine_date_3	Vaccine_type_4	Vaccine_date_4	Vaccine_type_5	Vaccine_date_5	Days between sample and 4th dose	Days between sample and 5th dose	COHORT LEGENDPLEX	Notes	Previous infection by MSD?	IL-6	Negative	Wuhan_S1	Wuhan_S2	OC43_S1	OC43_S2	HKU1_S1	HKU1_S2	NL63_S1	NL63_S2	229E_S1	229E_S2	Run number	Avg beta S1	Avg beta S2	Avg alpha S1	Avg alpha S2
16751	91	2022-08-31	PfizerBioNTech	2020-12-30	PfizerBioNTech	2021-03-04	PfizerBioNTech	2021-10-06	PfizerBioNTech	2022-04-25	PfizerBioNTech	2022-10-06	128	-36	Late 4th		1	16751	407.475	303.525	339.3	113.85	173.925	184.05	104.85	130.5		222.75	324.45	1	148.95	139.387	176.625	324.45
16752	93	2022-08-31	PfizerBioNTech	2021-01-20	PfizerBioNTech	2021-04-01	PfizerBioNTech	2021-10-11	PfizerBioNTech	2022-05-06	PfizerBioNTech	2022-10-06	117	-36	Late 4th		1	16752	200.475	132.3	116.55	259.65	125.55	259.65	247.5	345.6	431.325	324.45	81.9	1	259.65	186.525	335.025	256.612
16755	92	2022-08-31	PfizerBioNTech	2020-12-30	PfizerBioNTech	2021-03-04	PfizerBioNTech	2021-10-06	PfizerBioNTech	2022-04-25	PfizerBioNTech	2022-10-06	128	-36	Late 4th		1	16755	181.7	203.55	376.74	528.08	171.12	552.92	774.64	890.56	232.07	9.2	11.27	2	540.5	472.88	449.88	121.67
16768	97	2022-09-06	OxfordAstraZeneca	2021-01-13	OxfordAstraZeneca	2021-03-24	PfizerBioNTech	2021-10-04	moderna, inc	2022-05-03	moderna, inc	2022-09-07	126	-1	Late 4th		1	16768	682.64	334.19	520.95	196.88	342.47	289.57	171.81	118.91	113.62	345.46	356.96	2	243.225	257.14	232.185	235.29
16774	84	2022-09-06	OxfordAstraZeneca	2021-01-13	OxfordAstraZeneca	2021-03-24	PfizerBioNTech	2021-10-04	moderna, inc	2022-05-03	moderna, inc	2022-09-07	126	-1	Late 4th		1	16774	616.98	466.83	520.52	2060.24	242.515	351.715	323.05		373.1	600.145	369.46	7	1205.98	282.783	600.145	371.28
16775	94	2022-09-06	OxfordAstraZeneca	2021-01-13	OxfordAstraZeneca	2021-03-24	PfizerBioNTech	2021-10-04	moderna, inc	2022-05-03	moderna, inc	2022-09-07	126	-1	Late 4th		1	16775	169.74	174.8	133.86	155.48	97.52	12.42	115	229.08	44.62	200.1	141.91	2	83.95	106.26	214.59	93.265
16778	86	2022-09-06	OxfordAstraZeneca	2021-01-13	OxfordAstraZeneca	2021-03-24	PfizerBioNTech	2021-10-04	moderna, inc	2022-05-03	moderna, inc	2022-09-07	126	-1	Late 4th		1	16778	99.36	313.03	311.42	297.16	230	346.15						2	321.655	230
16819	92	2022-10-05	PfizerBioNTech	2020-12-24	PfizerBioNTech	2021-03-04	PfizerBioNTech	2021-10-06	moderna, inc	2022-05-20	moderna, inc	2022-09-16	138	19	Early 5th		1	16819	1124.76	507.098	577.623			164.71	149.695	180.635	232.05			4	164.71	149.695	180.635	232.05
16820	92	2022-10-05	PfizerBioNTech	2020-12-24	PfizerBioNTech	2021-03-04	PfizerBioNTech	2021-12-14	moderna, inc	2022-05-20	moderna, inc	2022-09-16	138	19	Early 5th		1	16820	73.4825	294.613	319.865	189.507	378.105	346.71	159.705	274.137	147.42			4	268.109	268.905	274.137	147.42
16848	89	2022-10-13	OxfordAstraZeneca	2021-01-22	OxfordAstraZeneca	2021-04-07	PfizerBioNTech	2021-12-08	moderna, inc	2022-05-05	moderna, inc	2022-09-30	161	13	Early 5th		1	16848	10140.4	16188.4	21427.5	16123.4	16925.8	18434.3	14807.5					3	17278.9	15866.6
16859	95	2022-10-14	OxfordAstraZeneca	2021-01-12	OxfordAstraZeneca	2021-03-31	PfizerBioNTech	2021-10-12	PfizerBioNTech	2022-04-08	moderna, inc	2022-09-13	189	31	Early 5th		1	16859	8895.25	13687.3	15487.7	11582.5	11543.8	8353.8	7976.61	12393.7	11402.3	12961.8	13864.3	3	9968.14	9760.2	12677.8	12633.3
16870	70	2022-11-01	OxfordAstraZeneca	2021-02-24	OxfordAstraZeneca	2021-05-11	PfizerBioNTech	2021-11-29	PfizerBioNTech	2022-06-21			133		Late 4th		1	16870	311.22	399.718	467.968	146.055	233.642	334.88	241.15	485.03	290.745			5	240.468	237.396	485.03	290.745
16880	85	2022-11-02	OxfordAstraZeneca	2021-01-24	OxfordAstraZeneca	2021-04-10	PfizerBioNTech	2021-11-01	moderna, inc	2022-05-19	PfizerBioNTech	2022-10-03	167	30	Early 5th		1	16880	207.48	265.038	84.175	87.815	128.538	244.108	155.838	167.44	158.795	652.47	69.615	5	165.961	142.188	409.955	114.205
16887	83	2022-11-02	OxfordAstraZeneca	2021-01-28	OxfordAstraZeneca	2021-04-21	PfizerBioNTech	2021-10-23	moderna, inc	2022-05-19	PfizerBioNTech	2022-10-03	167	30	Early 5th		1	16887	677.04	894.53	560.105	213.395	499.817							5	213.395	499.817
16889	65	2022-11-02	OxfordAstraZeneca	2021-01-26	OxfordAstraZeneca	2021-04-10	PfizerBioNTech	2021-10-05	PfizerBioNTech	2022-10-03			30		Early 4th		1	16889	247.52	262.535	279.37	252.525	235.69	227.5	150.15	257.075	186.095	480.48		6	240.013	192.92	368.778	186.095
THIS DATA WAS USED TO GENERATE FIGURE 5

## Sheet: CCL2
UOB_number	Age	Sample_date	Vaccine_type_1	Vaccine_date_1	Vaccine_type_2	Vaccine_date_2	Vaccine_type_3	Vaccine_date_3	Vaccine_type_4	Vaccine_date_4	Vaccine_type_5	Vaccine_date_5	Days between sample and 4th dose	Days between sample and 5th dose	COHORT LEGENDPLEX	Notes	Previous infection by MSD?	CCL2	Negative	Wuhan_S1	Wuhan_S2	OC43_S1	OC43_S2	HKU1_S1	HKU1_S2	NL63_S1	NL63_S2	229E_S1	229E_S2	Run number	Avg beta S1	Avg beta S2	Avg alpha S1	Avg alpha S2
16751	91	2022-08-31	PfizerBioNTech	2020-12-30	PfizerBioNTech	2021-03-04	PfizerBioNTech	2021-10-06	PfizerBioNTech	2022-04-25	PfizerBioNTech	2022-10-06	128	-36	Late 4th		1	16751	542.25	14700.6	7103.25	1322.55	3291.97	1024.2	2623.28	3347.77		2331.9	24269.6	1	1173.38	2957.62	1893.22	12134.8
16752	93	2022-08-31	PfizerBioNTech	2021-01-20	PfizerBioNTech	2021-04-01	PfizerBioNTech	2021-10-11	PfizerBioNTech	2022-05-06	PfizerBioNTech	2022-10-06	117	-36	Late 4th		1	16752	37694.5	35042.4	29698.7	37131.8	35515.1	41612.6	40277.5	39334.5	38730.8	34997.6	34832.5	1	39372.2	37896.3	24777.4	24521.1
16755	92	2022-08-31	PfizerBioNTech	2020-12-30	PfizerBioNTech	2021-03-04	PfizerBioNTech	2021-10-06	PfizerBioNTech	2022-04-25	PfizerBioNTech	2022-10-06	128	-36	Late 4th		1	16755	6584.44	19599.7	38028.7	24914.3	25321.4	31883.3	36840	33703.7	23305.4			2	28398.8	31080.7	16851.9	11652.7
16768	97	2022-09-06	OxfordAstraZeneca	2021-01-13	OxfordAstraZeneca	2021-03-24	PfizerBioNTech	2021-10-04	moderna, inc	2022-05-03	moderna, inc	2022-09-07	126	-1	Late 4th		1	16768	42236.3	43116.7	43099.5	42410.2	43063.8	43065.2	32485.2	31617.9	27106.4	43259.3	41467.2	2	42737.7	37774.5	24959.1	22857.9
16774	84	2022-09-06	OxfordAstraZeneca	2021-01-13	OxfordAstraZeneca	2021-03-24	PfizerBioNTech	2021-10-04	moderna, inc	2022-05-03	moderna, inc	2022-09-07	126	-1	Late 4th		1	16774	6236.23	10347.6	4967.69	31727.2	3189.55	4121.39	3988.08		4024.02	4008.55	5326.69	7	17924.3	3588.81	2004.28	3116.9
16775	94	2022-09-06	OxfordAstraZeneca	2021-01-13	OxfordAstraZeneca	2021-03-24	PfizerBioNTech	2021-10-04	moderna, inc	2022-05-03	moderna, inc	2022-09-07	126	-1	Late 4th		1	16775	27878.5	45534	42107	24661.1	25386.3		28011.7	35703.8	13588.2	35159.6	20720.9	2	24661.1	26699	23621.2	11436.4
16778	86	2022-09-06	OxfordAstraZeneca	2021-01-13	OxfordAstraZeneca	2021-03-24	PfizerBioNTech	2021-10-04	moderna, inc	2022-05-03	moderna, inc	2022-09-07	126	-1	Late 4th		1	16778	20457.1	42260.7	41566.8	33964.8	36755.4	42309.9						2	38137.3	36755.4
16819	92	2022-10-05	PfizerBioNTech	2020-12-24	PfizerBioNTech	2021-03-04	PfizerBioNTech	2021-10-06	moderna, inc	2022-05-20	moderna, inc	2022-09-16	138	19	Early 5th		1	16819	8320.81	17839.6	14233.1	1865.73		875.42	2453.36	12385.3	10450.4			4	1370.57	2453.36	6192.66	5225.22
16820	92	2022-10-05	PfizerBioNTech	2020-12-24	PfizerBioNTech	2021-03-04	PfizerBioNTech	2021-12-14	moderna, inc	2022-05-20	moderna, inc	2022-09-16	138	19	Early 5th		1	16820	122.395	2265.9	1903.27	223.178	45702.7	692.51	159.25	358.768	259.805			4	457.844	22931	179.384	129.903
16848	89	2022-10-13	OxfordAstraZeneca	2021-01-22	OxfordAstraZeneca	2021-04-07	PfizerBioNTech	2021-12-08	moderna, inc	2022-05-05	moderna, inc	2022-09-30	161	13	Early 5th		1	16848	19967.4	45466.3	44958.6	42733.1	42871.9	42793.4	41135.6					3	42763.3	42003.8
16859	95	2022-10-14	OxfordAstraZeneca	2021-01-12	OxfordAstraZeneca	2021-03-31	PfizerBioNTech	2021-10-12	PfizerBioNTech	2022-04-08	moderna, inc	2022-09-13	189	31	Early 5th		1	16859	40602.2	37581.6	48103.1	46466.4	42294.8	40701.6	39513.6	36625.7	37673.1	36665.3	31077.4	3	43584	40904.2	24430.3	22916.8
16870	70	2022-11-01	OxfordAstraZeneca	2021-02-24	OxfordAstraZeneca	2021-05-11	PfizerBioNTech	2021-11-29	PfizerBioNTech	2022-06-21			133		Late 4th		1	16870	30138.5	46910	44082.2	27551.4	28726	42487.4	40328.2	47499.3	41304.9			5	35019.4	34527.1	23749.6	20652.5
16880	85	2022-11-02	OxfordAstraZeneca	2021-01-24	OxfordAstraZeneca	2021-04-10	PfizerBioNTech	2021-11-01	moderna, inc	2022-05-19	PfizerBioNTech	2022-10-03	167	30	Early 5th		1	16880	933.433	1120.89	510.738	652.925	722.995	1484.44	3331.51	420.193	1003.73	6610.24	289.153	5	1068.68	2027.25	2343.48	430.961
16887	83	2022-11-02	OxfordAstraZeneca	2021-01-28	OxfordAstraZeneca	2021-04-21	PfizerBioNTech	2021-10-23	moderna, inc	2022-05-19	PfizerBioNTech	2022-10-03	167	30	Early 5th		1	16887	39671	46716.2	44919.2	24459.7	19825.3							5	24459.7	19825.3
16889	65	2022-11-02	OxfordAstraZeneca	2021-01-26	OxfordAstraZeneca	2021-04-10	PfizerBioNTech	2021-10-05	PfizerBioNTech	2022-10-03			30		Early 4th		1	16889	10557.8	22695.4	18105.8	18585.8	17219	13610	8008.91	10739.4	10453.2	6886.88		6	16097.9	12614	5875.42	5226.59

## Sheet: G-CSF
UOB_number	Age	Sample_date	Vaccine_type_1	Vaccine_date_1	Vaccine_type_2	Vaccine_date_2	Vaccine_type_3	Vaccine_date_3	Vaccine_type_4	Vaccine_date_4	Vaccine_type_5	Vaccine_date_5	Days between sample and 4th dose	Days between sample and 5th dose	COHORT LEGENDPLEX	Notes	Previous infection by MSD?	G-CSF	Negative	Wuhan_S1	Wuhan_S2	OC43_S1	OC43_S2	HKU1_S1	HKU1_S2	NL63_S1	NL63_S2	229E_S1	229E_S2	Run number	Avg beta S1	Avg beta S2	Avg alpha S1	Avg alpha S2
16751	91	2022-08-31	PfizerBioNTech	2020-12-30	PfizerBioNTech	2021-03-04	PfizerBioNTech	2021-10-06	PfizerBioNTech	2022-04-25	PfizerBioNTech	2022-10-06	128	-36	Late 4th		1	16751	36.9	40.95	38.925	35.1	38.25	34.2	43.65	40.95		32.85	41.625	1	34.65	40.95	36.9	41.625
16752	93	2022-08-31	PfizerBioNTech	2021-01-20	PfizerBioNTech	2021-04-01	PfizerBioNTech	2021-10-11	PfizerBioNTech	2022-05-06	PfizerBioNTech	2022-10-06	117	-36	Late 4th		1	16752	36.225	40.05	32.85	40.5	35.55	49.5	44.1	41.85	43.425	38.7	33.75	1	45	39.825	40.275	38.5875
16755	92	2022-08-31	PfizerBioNTech	2020-12-30	PfizerBioNTech	2021-03-04	PfizerBioNTech	2021-10-06	PfizerBioNTech	2022-04-25	PfizerBioNTech	2022-10-06	128	-36	Late 4th		1	16755	31.74	43.24	52.44	68.08	37.72	66.01	61.18	60.49	50.6	22.54	21.62	2	67.045	49.45	41.515	36.11
16768	97	2022-09-06	OxfordAstraZeneca	2021-01-13	OxfordAstraZeneca	2021-03-24	PfizerBioNTech	2021-10-04	moderna, inc	2022-05-03	moderna, inc	2022-09-07	126	-1	Late 4th		1	16768	42.55	45.08	46	42.78	48.3	47.38	40.71	37.26	43.24	43.24	42.32	2	45.08	44.505	40.25	42.78
16774	84	2022-09-06	OxfordAstraZeneca	2021-01-13	OxfordAstraZeneca	2021-03-24	PfizerBioNTech	2021-10-04	moderna, inc	2022-05-03	moderna, inc	2022-09-07	126	-1	Late 4th		1	16774	43.68	55.965	50.96	61.88	43.225	44.59	58.24		44.59	48.23	56.42	7	53.235	50.7325	48.23	50.505
16775	94	2022-09-06	OxfordAstraZeneca	2021-01-13	OxfordAstraZeneca	2021-03-24	PfizerBioNTech	2021-10-04	moderna, inc	2022-05-03	moderna, inc	2022-09-07	126	-1	Late 4th		1	16775	38.18	44.39	44.62	42.32	40.94	21.39	42.32	45.77	28.75	39.1	37.26	2	31.855	41.63	42.435	33.005
16778	86	2022-09-06	OxfordAstraZeneca	2021-01-13	OxfordAstraZeneca	2021-03-24	PfizerBioNTech	2021-10-04	moderna, inc	2022-05-03	moderna, inc	2022-09-07	126	-1	Late 4th		1	16778	30.13	48.3	47.84	43.93	43.24	46.46						2	45.195	43.24
16819	92	2022-10-05	PfizerBioNTech	2020-12-24	PfizerBioNTech	2021-03-04	PfizerBioNTech	2021-10-06	moderna, inc	2022-05-20	moderna, inc	2022-09-16	138	19	Early 5th		1	16819	68.705	73.71	63.0175	44.8175	44.135	40.495	51.415	47.32	51.415			4	42.6563	47.775	47.32	51.415
16820	92	2022-10-05	PfizerBioNTech	2020-12-24	PfizerBioNTech	2021-03-04	PfizerBioNTech	2021-12-14	moderna, inc	2022-05-20	moderna, inc	2022-09-16	138	19	Early 5th		1	16820	41.86	53.9175	59.3775	58.695	61.1975	61.425	55.51	55.055	55.965			4	60.06	58.3538	55.055	55.965
16848	89	2022-10-13	OxfordAstraZeneca	2021-01-22	OxfordAstraZeneca	2021-04-07	PfizerBioNTech	2021-12-08	moderna, inc	2022-05-05	moderna, inc	2022-09-30	161	13	Early 5th		1	16848	141.505	540.54	699.335	277.55	325.553	401.765	219.31					3	339.658	272.431
16859	95	2022-10-14	OxfordAstraZeneca	2021-01-12	OxfordAstraZeneca	2021-03-31	PfizerBioNTech	2021-10-12	PfizerBioNTech	2022-04-08	moderna, inc	2022-09-13	189	31	Early 5th		1	16859	154.7	161.525	254.8	143.78	242.743	133.77	161.07	135.362	153.335	282.328	333.06	3	138.775	201.906	208.845	243.198
16870	70	2022-11-01	OxfordAstraZeneca	2021-02-24	OxfordAstraZeneca	2021-05-11	PfizerBioNTech	2021-11-29	PfizerBioNTech	2022-06-21			133		Late 4th		1	16870	63.245	73.4825	57.5575	42.315	49.14	54.145	60.515	69.615	50.05			5	48.23	54.8275	69.615	50.05
16880	85	2022-11-02	OxfordAstraZeneca	2021-01-24	OxfordAstraZeneca	2021-04-10	PfizerBioNTech	2021-11-01	moderna, inc	2022-05-19	PfizerBioNTech	2022-10-03	167	30	Early 5th		1	16880	32.0775	39.3575	29.575	29.575	30.03	33.4425	34.125	31.1675	32.76	46.41	26.39	5	31.5088	32.0775	38.7888	29.575
16887	83	2022-11-02	OxfordAstraZeneca	2021-01-28	OxfordAstraZeneca	2021-04-21	PfizerBioNTech	2021-10-23	moderna, inc	2022-05-19	PfizerBioNTech	2022-10-03	167	30	Early 5th		1	16887	55.51	65.52	65.065	41.405	41.86							5	41.405	41.86
16889	65	2022-11-02	OxfordAstraZeneca	2021-01-26	OxfordAstraZeneca	2021-04-10	PfizerBioNTech	2021-10-05	PfizerBioNTech	2022-10-03			30		Early 4th		1	16889	32.76	50.05	42.77	33.215	43.68	37.31	30.03	37.765	38.675	46.41		6	35.2625	36.855	42.0875	38.675

## Sheet: IFNa2
UOB_number	Age	Sample_date	Vaccine_type_1	Vaccine_date_1	Vaccine_type_2	Vaccine_date_2	Vaccine_type_3	Vaccine_date_3	Vaccine_type_4	Vaccine_date_4	Vaccine_type_5	Vaccine_date_5	Days between sample and 4th dose	Days between sample and 5th dose	COHORT LEGENDPLEX	Notes	Previous infection by MSD?	IFNyA2	Negative	Wuhan_S1	Wuhan_S2	OC43_S1	OC43_S2	HKU1_S1	HKU1_S2	NL63_S1	NL63_S2	229E_S1	229E_S2	Run number	Avg beta S1	Avg beta S2	Avg alpha S1	Avg alpha S2
16751	91	2022-08-31	PfizerBioNTech	2020-12-30	PfizerBioNTech	2021-03-04	PfizerBioNTech	2021-10-06	PfizerBioNTech	2022-04-25	PfizerBioNTech	2022-10-06	128	-36	Late 4th		1	16751	24.075	31.05	26.1	17.325	23.625	17.1	28.35	25.2		14.4	27.675	1	17.2125	25.9875	19.8	27.675
16752	93	2022-08-31	PfizerBioNTech	2021-01-20	PfizerBioNTech	2021-04-01	PfizerBioNTech	2021-10-11	PfizerBioNTech	2022-05-06	PfizerBioNTech	2022-10-06	117	-36	Late 4th		1	16752	24.3	27.45	16.2	20.925	22.5	36.675	27	26.55	24.75	22.05	22.5	1	28.8	24.75	24.3	23.625
16755	92	2022-08-31	PfizerBioNTech	2020-12-30	PfizerBioNTech	2021-03-04	PfizerBioNTech	2021-10-06	PfizerBioNTech	2022-04-25	PfizerBioNTech	2022-10-06	128	-36	Late 4th		1	16755	18.4	22.31	35.88	36.11	17.94	34.96	37.26	33.58	31.28	4.14	3.91	2	35.535	27.6	18.86	17.595
16768	97	2022-09-06	OxfordAstraZeneca	2021-01-13	OxfordAstraZeneca	2021-03-24	PfizerBioNTech	2021-10-04	moderna, inc	2022-05-03	moderna, inc	2022-09-07	126	-1	Late 4th		1	16768	36.8	35.65	43.24	35.88	33.58	44.39	30.13	27.83	28.52	35.19	37.26	2	40.135	31.855	31.51	32.89
16774	84	2022-09-06	OxfordAstraZeneca	2021-01-13	OxfordAstraZeneca	2021-03-24	PfizerBioNTech	2021-10-04	moderna, inc	2022-05-03	moderna, inc	2022-09-07	126	-1	Late 4th		1	16774	36.4	40.95	36.855	44.59	26.39	36.4	47.32		30.94	38.22	41.86		40.495	36.855	38.22	36.4
16775	94	2022-09-06	OxfordAstraZeneca	2021-01-13	OxfordAstraZeneca	2021-03-24	PfizerBioNTech	2021-10-04	moderna, inc	2022-05-03	moderna, inc	2022-09-07	126	-1	Late 4th		1	16775	27.6	34.04	29.44	30.13	26.68	7.13	26.68	34.5	10.58	26.68	21.85	2	18.63	26.68	30.59	16.215
16778	86	2022-09-06	OxfordAstraZeneca	2021-01-13	OxfordAstraZeneca	2021-03-24	PfizerBioNTech	2021-10-04	moderna, inc	2022-05-03	moderna, inc	2022-09-07	126	-1	Late 4th		1	16778	10.58	37.03	30.82	32.2	25.07	32.66						2	32.43	25.07
16819	92	2022-10-05	PfizerBioNTech	2020-12-24	PfizerBioNTech	2021-03-04	PfizerBioNTech	2021-10-06	moderna, inc	2022-05-20	moderna, inc	2022-09-16	138	19	Early 5th		1	16819	45.955	58.24	48.9125	27.755	31.1675	28.21	35.035	36.4	35.945			4	27.9825	33.1013	36.4	35.945
16820	92	2022-10-05	PfizerBioNTech	2020-12-24	PfizerBioNTech	2021-03-04	PfizerBioNTech	2021-12-14	moderna, inc	2022-05-20	moderna, inc	2022-09-16	138	19	Early 5th		1	16820	29.12	49.14	42.77	49.14	63.245	44.135	44.59	46.41	48.23			4	46.6375	53.9175	46.41	48.23
16848	89	2022-10-13	OxfordAstraZeneca	2021-01-22	OxfordAstraZeneca	2021-04-07	PfizerBioNTech	2021-12-08	moderna, inc	2022-05-05	moderna, inc	2022-09-30	161	13	Early 5th		1	16848	30.03	45.955	49.14	41.86	40.95	42.0875	40.95					3	41.9738	40.95
16859	95	2022-10-14	OxfordAstraZeneca	2021-01-12	OxfordAstraZeneca	2021-03-31	PfizerBioNTech	2021-10-12	PfizerBioNTech	2022-04-08	moderna, inc	2022-09-13	189	31	Early 5th		1	16859	35.49	52.0975	53.69	48.4575	45.955	42.9975	30.7125	48.4575	43.225	48.685	52.5525	3	45.7275	38.3338	48.5713	47.8888
16870	70	2022-11-01	OxfordAstraZeneca	2021-02-24	OxfordAstraZeneca	2021-05-11	PfizerBioNTech	2021-11-29	PfizerBioNTech	2022-06-21			133		Late 4th		1	16870	54.145	66.885	59.605	32.76	35.035	45.045	52.325	63.7	51.87			5	38.9025	43.68	63.7	51.87
16880	85	2022-11-02	OxfordAstraZeneca	2021-01-24	OxfordAstraZeneca	2021-04-10	PfizerBioNTech	2021-11-01	moderna, inc	2022-05-19	PfizerBioNTech	2022-10-03	167	30	Early 5th		1	16880	15.925	25.48	13.65	11.375	13.4225	20.02	21.385	16.835	21.84	38.9025	8.645	5	15.6975	17.4037	27.8688	15.2425
16887	83	2022-11-02	OxfordAstraZeneca	2021-01-28	OxfordAstraZeneca	2021-04-21	PfizerBioNTech	2021-10-23	moderna, inc	2022-05-19	PfizerBioNTech	2022-10-03	167	30	Early 5th		1	16887	47.32	60.515	54.6	32.0775	28.665							5	32.0775	28.665
16889	65	2022-11-02	OxfordAstraZeneca	2021-01-26	OxfordAstraZeneca	2021-04-10	PfizerBioNTech	2021-10-05	PfizerBioNTech	2022-10-03			30		Early 4th		1	16889	21.84	33.215	26.39	18.2	27.3	28.21	13.65	22.75	24.57	29.12		6	23.205	20.475	25.935	24.57

## Sheet: CCL5
UOB_number	Age	Sample_date	Vaccine_type_1	Vaccine_date_1	Vaccine_type_2	Vaccine_date_2	Vaccine_type_3	Vaccine_date_3	Vaccine_type_4	Vaccine_date_4	Vaccine_type_5	Vaccine_date_5	Days between sample and 4th dose	Days between sample and 5th dose	COHORT LEGENDPLEX	Notes	Previous infection by MSD?	CCL5	Negative	Wuhan_S1	Wuhan_S2	OC43_S1	OC43_S2	HKU1_S1	HKU1_S2	NL63_S1	NL63_S2	229E_S1	229E_S2	Run number	Avg beta S1	Avg beta S2	Avg alpha S1	Avg alpha S2
16751	91	2022-08-31	PfizerBioNTech	2020-12-30	PfizerBioNTech	2021-03-04	PfizerBioNTech	2021-10-06	PfizerBioNTech	2022-04-25	PfizerBioNTech	2022-10-06	128	-36	Late 4th		1	16751	11312.1	8571.6	1139.85	1644.52	1551.15	766.8	982.8	846.45		338.175	1098.22	1	1205.66	1266.97	592.312	1098.22
16752	93	2022-08-31	PfizerBioNTech	2021-01-20	PfizerBioNTech	2021-04-01	PfizerBioNTech	2021-10-11	PfizerBioNTech	2022-05-06	PfizerBioNTech	2022-10-06	117	-36	Late 4th		1	16752	5987.48	2529.9	997.65	1328.4	381.6	1134	1118.92	884.25	1904.85	2976.3	431.325	1	1231.2	750.263	1930.27	1168.09
16755	92	2022-08-31	PfizerBioNTech	2020-12-30	PfizerBioNTech	2021-03-04	PfizerBioNTech	2021-10-06	PfizerBioNTech	2022-04-25	PfizerBioNTech	2022-10-06	128	-36	Late 4th		1	16755	9216.79	10293.9	21634.7	17136.8	11088.8	16204.4	21145.3	16346.6	11926.2	46.46	43.7	2	16670.6	16117	8196.51	5984.95
16768	97	2022-09-06	OxfordAstraZeneca	2021-01-13	OxfordAstraZeneca	2021-03-24	PfizerBioNTech	2021-10-04	moderna, inc	2022-05-03	moderna, inc	2022-09-07	126	-1	Late 4th		1	16768	30039.4	34535.4	30866	30011.3	25266.7	32937.8	20177.9	21873.5	18966.3	29420	29926.7	2	31474.6	22722.3	25646.7	24446.5
16774	84	2022-09-06	OxfordAstraZeneca	2021-01-13	OxfordAstraZeneca	2021-03-24	PfizerBioNTech	2021-10-04	moderna, inc	2022-05-03	moderna, inc	2022-09-07	126	-1	Late 4th		1	16774	20627.4	19094.5	18901.2	18471.2	18036.2	14634.2	30062.8		15971.9	25883.1	17529.3	7	16552.7	24049.5	25883.1	16750.6
16775	94	2022-09-06	OxfordAstraZeneca	2021-01-13	OxfordAstraZeneca	2021-03-24	PfizerBioNTech	2021-10-04	moderna, inc	2022-05-03	moderna, inc	2022-09-07	126	-1	Late 4th		1	16775	12567.2	8907.21	9085	3700.01	3169.86	34.5	7791.48	11724.5	2469.97	10655.7	8611.66	2	1867.26	5480.67	11190.1	5540.82
16778	86	2022-09-06	OxfordAstraZeneca	2021-01-13	OxfordAstraZeneca	2021-03-24	PfizerBioNTech	2021-10-04	moderna, inc	2022-05-03	moderna, inc	2022-09-07	126	-1	Late 4th		1	16778	6630.67	11754.4	13736.3	6208.85	7109.07	9215.18						2	7712.02	7109.07
16819	92	2022-10-05	PfizerBioNTech	2020-12-24	PfizerBioNTech	2021-03-04	PfizerBioNTech	2021-10-06	moderna, inc	2022-05-20	moderna, inc	2022-09-16	138	19	Early 5th		1	16819	10949.1	20195.4	19681.9			11054.7	16482.4	17597.6	14753.1			4	11054.7	16482.4	17597.6	14753.1
16820	92	2022-10-05	PfizerBioNTech	2020-12-24	PfizerBioNTech	2021-03-04	PfizerBioNTech	2021-12-14	moderna, inc	2022-05-20	moderna, inc	2022-09-16	138	19	Early 5th		1	16820	14206.7	23700	16415.5	18773.3	34459	21321.1	17261.1	24651.4	20409			4	20047.2	25860	24651.4	20409
16848	89	2022-10-13	OxfordAstraZeneca	2021-01-22	OxfordAstraZeneca	2021-04-07	PfizerBioNTech	2021-12-08	moderna, inc	2022-05-05	moderna, inc	2022-09-30	161	13	Early 5th		1	16848	16676.2	19507.9	19438.7	15598.5	14353.4	19853	22382.8					3	17725.8	18368.1
16859	95	2022-10-14	OxfordAstraZeneca	2021-01-12	OxfordAstraZeneca	2021-03-31	PfizerBioNTech	2021-10-12	PfizerBioNTech	2022-04-08	moderna, inc	2022-09-13	189	31	Early 5th		1	16859	37615.8	33926.6	42996.6	41698.7	42287.7	37753.6	42842.6	40410.8	43204.1	40651.7	44269.7	3	39726.2	42565.1	40531.3	43736.9
16870	70	2022-11-01	OxfordAstraZeneca	2021-02-24	OxfordAstraZeneca	2021-05-11	PfizerBioNTech	2021-11-29	PfizerBioNTech	2022-06-21			133		Late 4th		1	16870	10279.4	25755.5	18850.7	13490.3	9570.24	11274.4	15260.5	16276.7	18029.8			5	12382.4	12415.4	16276.7	18029.8
16880	85	2022-11-02	OxfordAstraZeneca	2021-01-24	OxfordAstraZeneca	2021-04-10	PfizerBioNTech	2021-11-01	moderna, inc	2022-05-19	PfizerBioNTech	2022-10-03	167	30	Early 5th		1	16880	18948.5	17844.2	8311.26	5077.57	5253.2	7903.81	6808.62	15493.7	15134	18908.4	6213.48	5	6490.69	6030.91	17201	10673.7
16887	83	2022-11-02	OxfordAstraZeneca	2021-01-28	OxfordAstraZeneca	2021-04-21	PfizerBioNTech	2021-10-23	moderna, inc	2022-05-19	PfizerBioNTech	2022-10-03	167	30	Early 5th		1	16887	18898	23200.9	10111.5	6253.52	5833.56							5	6253.52	5833.56
16889	65	2022-11-02	OxfordAstraZeneca	2021-01-26	OxfordAstraZeneca	2021-04-10	PfizerBioNTech	2021-10-05	PfizerBioNTech	2022-10-03			30		Early 4th		1	16889	12488.8	16609.3	15034.1	12639.9	13940.7	14772.9	12239.5	13786	14689.2	15571.9		6	13706.4	13090.1	14679	14689.2

## Sheet: IL-7
UOB_number	Age	Sample_date	Vaccine_type_1	Vaccine_date_1	Vaccine_type_2	Vaccine_date_2	Vaccine_type_3	Vaccine_date_3	Vaccine_type_4	Vaccine_date_4	Vaccine_type_5	Vaccine_date_5	Days between sample and 4th dose	Days between sample and 5th dose	COHORT LEGENDPLEX	Notes	Previous infection by MSD?	IL-7	Negative	Wuhan_S1	Wuhan_S2	OC43_S1	OC43_S2	HKU1_S1	HKU1_S2	NL63_S1	NL63_S2	229E_S1	229E_S2	Run number	Avg beta S1	Avg beta S2	Avg alpha S1	Avg alpha S2
16751	91	2022-08-31	PfizerBioNTech	2020-12-30	PfizerBioNTech	2021-03-04	PfizerBioNTech	2021-10-06	PfizerBioNTech	2022-04-25	PfizerBioNTech	2022-10-06	128	-36	Late 4th		1	16751	15.75	19.8	22.5	13.05	16.2	13.5	21.15	19.35		9	20.7	1	13.275	18.675	14.175	20.7
16752	93	2022-08-31	PfizerBioNTech	2021-01-20	PfizerBioNTech	2021-04-01	PfizerBioNTech	2021-10-11	PfizerBioNTech	2022-05-06	PfizerBioNTech	2022-10-06	117	-36	Late 4th		1	16752	14.4	20.475	10.8	15.75	15.525	18.675	19.575	15.975	20.475	15.75	14.625	1	17.2125	17.55	15.8625	17.55
16755	92	2022-08-31	PfizerBioNTech	2020-12-30	PfizerBioNTech	2021-03-04	PfizerBioNTech	2021-10-06	PfizerBioNTech	2022-04-25	PfizerBioNTech	2022-10-06	128	-36	Late 4th		1	16755	13.34	13.84	31.28	32.89	7.36	26.68	28.52	25.3	30.82	1	1	2	29.785	17.94	13.15	15.91
16768	97	2022-09-06	OxfordAstraZeneca	2021-01-13	OxfordAstraZeneca	2021-03-24	PfizerBioNTech	2021-10-04	moderna, inc	2022-05-03	moderna, inc	2022-09-07	126	-1	Late 4th		1	16768	23.46	25.07	26.22	27.14	21.16	26.22	17.48	23.46	17.48	26.68	28.52	2	26.68	19.32	25.07	23
16774	84	2022-09-06	OxfordAstraZeneca	2021-01-13	OxfordAstraZeneca	2021-03-24	PfizerBioNTech	2021-10-04	moderna, inc	2022-05-03	moderna, inc	2022-09-07	126	-1	Late 4th		1	16774	29.12	33.67	40.04	36.4	23.66	31.85	42.77		30.03	35.035	37.31		34.125	33.215	35.035	33.67
16775	94	2022-09-06	OxfordAstraZeneca	2021-01-13	OxfordAstraZeneca	2021-03-24	PfizerBioNTech	2021-10-04	moderna, inc	2022-05-03	moderna, inc	2022-09-07	126	-1	Late 4th		1	16775	16.56	19.09	22.31	19.32	15.87	1	14.72	24.38	5.06	19.32	17.48	2	10.16	15.295	21.85	11.27
16778	86	2022-09-06	OxfordAstraZeneca	2021-01-13	OxfordAstraZeneca	2021-03-24	PfizerBioNTech	2021-10-04	moderna, inc	2022-05-03	moderna, inc	2022-09-07	126	-1	Late 4th		1	16778	4.83	24.38	25.07	21.39	18.4	25.53						2	23.46	18.4
16819	92	2022-10-05	PfizerBioNTech	2020-12-24	PfizerBioNTech	2021-03-04	PfizerBioNTech	2021-10-06	moderna, inc	2022-05-20	moderna, inc	2022-09-16	138	19	Early 5th		1	16819	33.215	49.3675	35.035	18.655	20.2475	23.4325	27.3	23.66	32.9875			4	21.0438	23.7737	23.66	32.9875
16820	92	2022-10-05	PfizerBioNTech	2020-12-24	PfizerBioNTech	2021-03-04	PfizerBioNTech	2021-12-14	moderna, inc	2022-05-20	moderna, inc	2022-09-16	138	19	Early 5th		1	16820	16.835	28.8925	31.395	28.21	41.405	32.5325	31.85	32.9875	33.4425			4	30.3713	36.6275	32.9875	33.4425
16848	89	2022-10-13	OxfordAstraZeneca	2021-01-22	OxfordAstraZeneca	2021-04-07	PfizerBioNTech	2021-12-08	moderna, inc	2022-05-05	moderna, inc	2022-09-30	161	13	Early 5th		1	16848	23.4325	35.035	35.945	29.8025	30.7125	37.765	24.115					3	33.7837	27.4138
16859	95	2022-10-14	OxfordAstraZeneca	2021-01-12	OxfordAstraZeneca	2021-03-31	PfizerBioNTech	2021-10-12	PfizerBioNTech	2022-04-08	moderna, inc	2022-09-13	189	31	Early 5th		1	16859	23.205	35.035	42.77	44.59	38.9025	38.22	25.48	41.405	37.31	41.86	42.77	3	41.405	32.1913	41.6325	40.04
16870	70	2022-11-01	OxfordAstraZeneca	2021-02-24	OxfordAstraZeneca	2021-05-11	PfizerBioNTech	2021-11-29	PfizerBioNTech	2022-06-21			133		Late 4th		1	16870	42.77	50.505	41.86	23.205	29.3475	39.585	46.41	53.235	35.035			5	31.395	37.8787	53.235	35.035
16880	85	2022-11-02	OxfordAstraZeneca	2021-01-24	OxfordAstraZeneca	2021-04-10	PfizerBioNTech	2021-11-01	moderna, inc	2022-05-19	PfizerBioNTech	2022-10-03	167	30	Early 5th		1	16880	17.745	27.0725	15.015	8.4175	16.6075	18.8825	13.65	13.8775	19.565	28.665	8.4175	5	13.65	15.1288	21.2713	13.9912
16887	83	2022-11-02	OxfordAstraZeneca	2021-01-28	OxfordAstraZeneca	2021-04-21	PfizerBioNTech	2021-10-23	moderna, inc	2022-05-19	PfizerBioNTech	2022-10-03	167	30	Early 5th		1	16887	42.77	71.2075	42.9975	24.3425	26.845							5	24.3425	26.845
16889	65	2022-11-02	OxfordAstraZeneca	2021-01-26	OxfordAstraZeneca	2021-04-10	PfizerBioNTech	2021-10-05	PfizerBioNTech	2022-10-03			30		Early 4th		1	16889	16.38	27.755	21.84	16.38	18.2	26.39	8.19	19.11	21.84	27.3		6	21.385	13.195	23.205	21.84

## Sheet: IL-1RA
UOB_number	Age	Sample_date	Vaccine_type_1	Vaccine_date_1	Vaccine_type_2	Vaccine_date_2	Vaccine_type_3	Vaccine_date_3	Vaccine_type_4	Vaccine_date_4	Vaccine_type_5	Vaccine_date_5	Days between sample and 4th dose	Days between sample and 5th dose	COHORT LEGENDPLEX	Notes	Previous infection by MSD?	IL-1RA	Negative	Wuhan_S1	Wuhan_S2	OC43_S1	OC43_S2	HKU1_S1	HKU1_S2	NL63_S1	NL63_S2	229E_S1	229E_S2	Run number	Avg beta S1	Avg beta S2	Avg alpha S1	Avg alpha S2
16751	91	2022-08-31	PfizerBioNTech	2020-12-30	PfizerBioNTech	2021-03-04	PfizerBioNTech	2021-10-06	PfizerBioNTech	2022-04-25	PfizerBioNTech	2022-10-06	128	-36	Late 4th		1	16751	3115.35	3637.35	3873.37	3268.57	5228.1	1854.9	2877.3	3874.72		3519.22	4784.85	1	2561.74	4052.7	3696.97	4784.85
16752	93	2022-08-31	PfizerBioNTech	2021-01-20	PfizerBioNTech	2021-04-01	PfizerBioNTech	2021-10-11	PfizerBioNTech	2022-05-06	PfizerBioNTech	2022-10-06	117	-36	Late 4th		1	16752	3994.65	2674.12	1541.92	3983.62	3750.3	6200.77	5365.8	4539.82	3209.18	3135.15	3593.47	1	5092.2	4558.05	3837.49	3401.32
16755	92	2022-08-31	PfizerBioNTech	2020-12-30	PfizerBioNTech	2021-03-04	PfizerBioNTech	2021-10-06	PfizerBioNTech	2022-04-25	PfizerBioNTech	2022-10-06	128	-36	Late 4th		1	16755	4891.41	6885.74	13182.9	13874.1	5870.06	12090.6	13937.3	12564.4	8834.07	6.9	4.14	2	12982.4	9903.69	6285.67	4419.1
16768	97	2022-09-06	OxfordAstraZeneca	2021-01-13	OxfordAstraZeneca	2021-03-24	PfizerBioNTech	2021-10-04	moderna, inc	2022-05-03	moderna, inc	2022-09-07	126	-1	Late 4th		1	16768	8518.28	7506.74	8683.42	9476.92	9260.26	8016.88	5629.02	4173.35	3749	11705.9	10792.3	2	8746.9	7444.64	7939.6	7270.65
16774	84	2022-09-06	OxfordAstraZeneca	2021-01-13	OxfordAstraZeneca	2021-03-24	PfizerBioNTech	2021-10-04	moderna, inc	2022-05-03	moderna, inc	2022-09-07	126	-1	Late 4th		1	16774	6959.68	6935.11	8274.63	9391.2	7967.96	7437.43	8314.67		6611.15	8272.35	9260.61	7	8414.32	8141.32	8272.35	7935.88
16775	94	2022-09-06	OxfordAstraZeneca	2021-01-13	OxfordAstraZeneca	2021-03-24	PfizerBioNTech	2021-10-04	moderna, inc	2022-05-03	moderna, inc	2022-09-07	126	-1	Late 4th		1	16775	9537.64	7492.48	7654.4	7942.36	7824.37	6.44	4902.68	7413.82	1798.6	8870.64	5595.9	2	3974.4	6363.53	8142.23	3697.25
16778	86	2022-09-06	OxfordAstraZeneca	2021-01-13	OxfordAstraZeneca	2021-03-24	PfizerBioNTech	2021-10-04	moderna, inc	2022-05-03	moderna, inc	2022-09-07	126	-1	Late 4th		1	16778	2053.44	9716.12	7178.3	6582.14	6286.59	6156.64						2	6369.39	6286.59
16819	92	2022-10-05	PfizerBioNTech	2020-12-24	PfizerBioNTech	2021-03-04	PfizerBioNTech	2021-10-06	moderna, inc	2022-05-20	moderna, inc	2022-09-16	138	19	Early 5th		1	16819	7772.99	12319.6	13090.1			6838.42	9383.69	7350.07	7649.92			4	6838.42	9383.69	7350.07	7649.92
16820	92	2022-10-05	PfizerBioNTech	2020-12-24	PfizerBioNTech	2021-03-04	PfizerBioNTech	2021-12-14	moderna, inc	2022-05-20	moderna, inc	2022-09-16	138	19	Early 5th		1	16820	3957.82	7072.52	8523.97	10110.3	12420.1	8940.3	5211.12	7271.58	7480.66			4	9525.31	8815.63	7271.58	7480.66
16848	89	2022-10-13	OxfordAstraZeneca	2021-01-22	OxfordAstraZeneca	2021-04-07	PfizerBioNTech	2021-12-08	moderna, inc	2022-05-05	moderna, inc	2022-09-30	161	13	Early 5th		1	16848	3047.36	10543.5	11697.1	7413.09	7392.84	5760.3	5646.55					3	6586.69	6519.7
16859	95	2022-10-14	OxfordAstraZeneca	2021-01-12	OxfordAstraZeneca	2021-03-31	PfizerBioNTech	2021-10-12	PfizerBioNTech	2022-04-08	moderna, inc	2022-09-13	189	31	Early 5th		1	16859	9005.36	13988.3	15611.1	13112.4	12154.4	10812.2	8839.29	13990.6	13148.6	15140.1	4914.68	3	11962.3	10496.9	14565.3	9031.64
16870	70	2022-11-01	OxfordAstraZeneca	2021-02-24	OxfordAstraZeneca	2021-05-11	PfizerBioNTech	2021-11-29	PfizerBioNTech	2022-06-21			133		Late 4th		1	16870	7163.75	11090.4	11738.1	6128.85	6677.12	10595.1	10270	15374.9	10298.9			5	8361.99	8473.58	15374.9	10298.9
16880	85	2022-11-02	OxfordAstraZeneca	2021-01-24	OxfordAstraZeneca	2021-04-10	PfizerBioNTech	2021-11-01	moderna, inc	2022-05-19	PfizerBioNTech	2022-10-03	167	30	Early 5th		1	16880	1541.09	1985.16	806.487	1522.89	1258.53	1944.22	1692.6	1158.43	1736.74	3975.79	717.99	5	1733.55	1475.57	2567.11	1227.36
16887	83	2022-11-02	OxfordAstraZeneca	2021-01-28	OxfordAstraZeneca	2021-04-21	PfizerBioNTech	2021-10-23	moderna, inc	2022-05-19	PfizerBioNTech	2022-10-03	167	30	Early 5th		1	16887	13139.3	15241.4	12513	8936.43	6805.89							5	8936.43	6805.89
16889	65	2022-11-02	OxfordAstraZeneca	2021-01-26	OxfordAstraZeneca	2021-04-10	PfizerBioNTech	2021-10-05	PfizerBioNTech	2022-10-03			30		Early 4th		1	16889	3020.74	6290.83	4331.6	3525.34	4666.48	4407.59	1607.97	3187.73	3570.84	5384.02		6	3966.46	3137.23	4285.87	3570.84

## Sheet: CXCL8
UOB_number	Age	Sample_date	Vaccine_type_1	Vaccine_date_1	Vaccine_type_2	Vaccine_date_2	Vaccine_type_3	Vaccine_date_3	Vaccine_type_4	Vaccine_date_4	Vaccine_type_5	Vaccine_date_5	Days between sample and 4th dose	Days between sample and 5th dose	COHORT LEGENDPLEX	Notes	Previous infection by MSD?	CXCL8	Negative	Wuhan_S1	Wuhan_S2	OC43_S1	OC43_S2	HKU1_S1	HKU1_S2	NL63_S1	NL63_S2	229E_S1	229E_S2	Run number	Avg beta S1	Avg beta S2	Avg alpha S1	Avg alpha S2
16751	91	2022-08-31	PfizerBioNTech	2020-12-30	PfizerBioNTech	2021-03-04	PfizerBioNTech	2021-10-06	PfizerBioNTech	2022-04-25	PfizerBioNTech	2022-10-06	128	-36	Late 4th		1	16751	34210.8	63223.6	62445.1	32565.6	44614.1	39186	45155	44354.2		26891.1	50180.8	1	35875.8	44884.6	35622.7	50180.8
16752	93	2022-08-31	PfizerBioNTech	2021-01-20	PfizerBioNTech	2021-04-01	PfizerBioNTech	2021-10-11	PfizerBioNTech	2022-05-06	PfizerBioNTech	2022-10-06	117	-36	Late 4th		1	16752	36134.5	53783.1	41992	45172.8	36160.2	51935.2	54552.4	55142.5	48112	40810.9	32710.7	1	48554	45356.3	47976.8	40411.3
16755	92	2022-08-31	PfizerBioNTech	2020-12-30	PfizerBioNTech	2021-03-04	PfizerBioNTech	2021-10-06	PfizerBioNTech	2022-04-25	PfizerBioNTech	2022-10-06	128	-36	Late 4th		1	16755	44543.4	36594.8	72469.8	74178.9	51670.2	73148.3	72462.6	72173.1	66603.4			2	73663.6	62066.4	72173.1	66603.4
16768	97	2022-09-06	OxfordAstraZeneca	2021-01-13	OxfordAstraZeneca	2021-03-24	PfizerBioNTech	2021-10-04	moderna, inc	2022-05-03	moderna, inc	2022-09-07	126	-1	Late 4th		1	16768	61767.9	69055.4	67521.1	64802.3	69676.9	68187.6	62079.1	40427.1	41621.7	70201.5	69431.7	2	66495	65878	55314.3	55526.7
16774	84	2022-09-06	OxfordAstraZeneca	2021-01-13	OxfordAstraZeneca	2021-03-24	PfizerBioNTech	2021-10-04	moderna, inc	2022-05-03	moderna, inc	2022-09-07	126	-1	Late 4th		1	16774	52312.3	65202.4	65524.6	67736.8	35284.8	59546.8	62833.2		58707.7	57735.9	58714.1	7	63641.8	49059	57735.9	58710.9
16775	94	2022-09-06	OxfordAstraZeneca	2021-01-13	OxfordAstraZeneca	2021-03-24	PfizerBioNTech	2021-10-04	moderna, inc	2022-05-03	moderna, inc	2022-09-07	126	-1	Late 4th		1	16775	42070.7	70295.4	63654.3	51772.5	44978.6		50140	64899.6	25699.7	63185.6	44387	2	51772.5	47559.3	64042.6	35043.4
16778	86	2022-09-06	OxfordAstraZeneca	2021-01-13	OxfordAstraZeneca	2021-03-24	PfizerBioNTech	2021-10-04	moderna, inc	2022-05-03	moderna, inc	2022-09-07	126	-1	Late 4th		1	16778	12298.1	71529.5	69840.7	57977.7	55616.5	68926.6						2	63452.2	55616.5
16819	92	2022-10-05	PfizerBioNTech	2020-12-24	PfizerBioNTech	2021-03-04	PfizerBioNTech	2021-10-06	moderna, inc	2022-05-20	moderna, inc	2022-09-16	138	19	Early 5th		1	16819	57699.5	73571.5	68329.2			38463.4	51112.9	55785	61417			4	38463.4	51112.9	55785	61417
16820	92	2022-10-05	PfizerBioNTech	2020-12-24	PfizerBioNTech	2021-03-04	PfizerBioNTech	2021-12-14	moderna, inc	2022-05-20	moderna, inc	2022-09-16	138	19	Early 5th		1	16820	20486.6	66806.5	70003.1	62642.6	75256.5	61691.6	67435.3	70955.4	69772.7			4	62167.1	71345.9	70955.4	69772.7
16848	89	2022-10-13	OxfordAstraZeneca	2021-01-22	OxfordAstraZeneca	2021-04-07	PfizerBioNTech	2021-12-08	moderna, inc	2022-05-05	moderna, inc	2022-09-30	161	13	Early 5th		1	16848	40525.3	74109	73427.2	69995.8	66535.6	68555.8	63255.9					3	69275.8	64895.7
16859	95	2022-10-14	OxfordAstraZeneca	2021-01-12	OxfordAstraZeneca	2021-03-31	PfizerBioNTech	2021-10-12	PfizerBioNTech	2022-04-08	moderna, inc	2022-09-13	189	31	Early 5th		1	16859	66820.8	67314.1	83091.2	81190.7	75972.3	78368.1	67414.2	76091	78661.8	79987.6	83878.1	3	79779.4	71693.2	78039.3	81269.9
16870	70	2022-11-01	OxfordAstraZeneca	2021-02-24	OxfordAstraZeneca	2021-05-11	PfizerBioNTech	2021-11-29	PfizerBioNTech	2022-06-21			133		Late 4th		1	16870	53927.5	80657.9	71717.1	51932.8	53635.9	71516.4	75143.9	85973.4	72365.7			5	61724.6	64389.9	85973.4	72365.7
16880	85	2022-11-02	OxfordAstraZeneca	2021-01-24	OxfordAstraZeneca	2021-04-10	PfizerBioNTech	2021-11-01	moderna, inc	2022-05-19	PfizerBioNTech	2022-10-03	167	30	Early 5th		1	16880	19879.9	30115.5	12071.2	14073.2	14600.5	24852.6	27310	22416.5	28419.3	47457.6	6356.12	5	19462.9	20955.3	34937.1	17387.7
16887	83	2022-11-02	OxfordAstraZeneca	2021-01-28	OxfordAstraZeneca	2021-04-21	PfizerBioNTech	2021-10-23	moderna, inc	2022-05-19	PfizerBioNTech	2022-10-03	167	30	Early 5th		1	16887	44898.3	86212.9	75037.2	43927.1	33182.2							5	43927.1	33182.2
16889	65	2022-11-02	OxfordAstraZeneca	2021-01-26	OxfordAstraZeneca	2021-04-10	PfizerBioNTech	2021-10-05	PfizerBioNTech	2022-10-03			30		Early 4th		1	16889	29625.5	58441.1	51295.3	48957.1	47064.3	47971.6	31939.2	43898.4	44833.9	43100.3		6	48464.3	39501.7	43499.4	44833.9

## Sheet: TNFa
UOB_number	Age	Sample_date	Vaccine_type_1	Vaccine_date_1	Vaccine_type_2	Vaccine_date_2	Vaccine_type_3	Vaccine_date_3	Vaccine_type_4	Vaccine_date_4	Vaccine_type_5	Vaccine_date_5	Days between sample and 4th dose	Days between sample and 5th dose	COHORT LEGENDPLEX	Notes	Previous infection by MSD?	TNFa	Negative	Wuhan_S1	Wuhan_S2	OC43_S1	OC43_S2	HKU1_S1	HKU1_S2	NL63_S1	NL63_S2	229E_S1	229E_S2	Run number	Avg beta S1	Avg beta S2	Avg alpha S1	Avg alpha S2
16751	91	2022-08-31	PfizerBioNTech	2020-12-30	PfizerBioNTech	2021-03-04	PfizerBioNTech	2021-10-06	PfizerBioNTech	2022-04-25	PfizerBioNTech	2022-10-06	128	-36	Late 4th		1	16751	47.7	190.8	83.925	32.175	49.5	42.75	54.9	66.375		30.6	67.95	1	37.4625	52.2	48.4875	67.95
16752	93	2022-08-31	PfizerBioNTech	2021-01-20	PfizerBioNTech	2021-04-01	PfizerBioNTech	2021-10-11	PfizerBioNTech	2022-05-06	PfizerBioNTech	2022-10-06	117	-36	Late 4th		1	16752	66.6	74.475	54.225	52.2	45.9	86.85	102.6	81.45	82.35	57.825	40.05	1	69.525	74.25	69.6375	61.2
16755	92	2022-08-31	PfizerBioNTech	2020-12-30	PfizerBioNTech	2021-03-04	PfizerBioNTech	2021-10-06	PfizerBioNTech	2022-04-25	PfizerBioNTech	2022-10-06	128	-36	Late 4th		1	16755	29.9	127.65	244.03	132.02	61.18	121.44	153.87	163.76	110.4	5.52	5.98	2	126.73	107.525	84.64	58.19
16768	97	2022-09-06	OxfordAstraZeneca	2021-01-13	OxfordAstraZeneca	2021-03-24	PfizerBioNTech	2021-10-04	moderna, inc	2022-05-03	moderna, inc	2022-09-07	126	-1	Late 4th		1	16768	78.66	102.81	174.11	61.87	65.55	90.85	49.68	47.61	42.09	68.54	68.77	2	76.36	57.615	58.075	55.43
16774	84	2022-09-06	OxfordAstraZeneca	2021-01-13	OxfordAstraZeneca	2021-03-24	PfizerBioNTech	2021-10-04	moderna, inc	2022-05-03	moderna, inc	2022-09-07	126	-1	Late 4th		1	16774	75.985	78.26	80.535	122.85	48.23	80.08	86.905		68.25	64.61	83.72		101.465	67.5675	64.61	75.985
16775	94	2022-09-06	OxfordAstraZeneca	2021-01-13	OxfordAstraZeneca	2021-03-24	PfizerBioNTech	2021-10-04	moderna, inc	2022-05-03	moderna, inc	2022-09-07	126	-1	Late 4th		1	16775	47.61	63.25	67.62	47.84	45.31	7.82	39.56	61.18	16.79	47.38	40.48	2	27.83	42.435	54.28	28.635
16778	86	2022-09-06	OxfordAstraZeneca	2021-01-13	OxfordAstraZeneca	2021-03-24	PfizerBioNTech	2021-10-04	moderna, inc	2022-05-03	moderna, inc	2022-09-07	126	-1	Late 4th		1	16778	17.94	92.92	92	65.55	56.12	89.93						2	77.74	56.12
16819	92	2022-10-05	PfizerBioNTech	2020-12-24	PfizerBioNTech	2021-03-04	PfizerBioNTech	2021-10-06	moderna, inc	2022-05-20	moderna, inc	2022-09-16	138	19	Early 5th		1	16819	71.435	92.82	68.4775	46.1825	43.225	47.0925	55.965	47.775	55.51			4	46.6375	49.595	47.775	55.51
16820	92	2022-10-05	PfizerBioNTech	2020-12-24	PfizerBioNTech	2021-03-04	PfizerBioNTech	2021-12-14	moderna, inc	2022-05-20	moderna, inc	2022-09-16	138	19	Early 5th		1	16820	33.4425	66.885	64.3825	62.1075	87.36	68.4775	56.875	69.3875	66.885			4	65.2925	72.1175	69.3875	66.885
16848	89	2022-10-13	OxfordAstraZeneca	2021-01-22	OxfordAstraZeneca	2021-04-07	PfizerBioNTech	2021-12-08	moderna, inc	2022-05-05	moderna, inc	2022-09-30	161	13	Early 5th		1	16848	3104.47	7796.88	11134.3	4479.25	5102.14	3648.65	3767.86					3	4063.95	4435
16859	95	2022-10-14	OxfordAstraZeneca	2021-01-12	OxfordAstraZeneca	2021-03-31	PfizerBioNTech	2021-10-12	PfizerBioNTech	2022-04-08	moderna, inc	2022-09-13	189	31	Early 5th		1	16859	4896.48	4719.49	7456.54	2573.48	3123.12	1522.89	2865.59	3900.94	4299.75	6109.06	5468.19	3	2048.18	2994.36	5005	4883.97
16870	70	2022-11-01	OxfordAstraZeneca	2021-02-24	OxfordAstraZeneca	2021-05-11	PfizerBioNTech	2021-11-29	PfizerBioNTech	2022-06-21			133		Late 4th		1	16870	108.29	2120.98	500.273	62.335	72.345	126.718	145.145	337.155	121.94			5	94.5263	108.745	337.155	121.94
16880	85	2022-11-02	OxfordAstraZeneca	2021-01-24	OxfordAstraZeneca	2021-04-10	PfizerBioNTech	2021-11-01	moderna, inc	2022-05-19	PfizerBioNTech	2022-10-03	167	30	Early 5th		1	16880	37.31	58.4675	41.86	26.6175	31.85	43.225	55.51	35.7175	48.4575	111.93	28.665	5	34.9213	43.68	73.8238	38.5613
16887	83	2022-11-02	OxfordAstraZeneca	2021-01-28	OxfordAstraZeneca	2021-04-21	PfizerBioNTech	2021-10-23	moderna, inc	2022-05-19	PfizerBioNTech	2022-10-03	167	30	Early 5th		1	16887	83.72	129.22	98.28	58.695	56.6475							5	58.695	56.6475
16889	65	2022-11-02	OxfordAstraZeneca	2021-01-26	OxfordAstraZeneca	2021-04-10	PfizerBioNTech	2021-10-05	PfizerBioNTech	2022-10-03			30		Early 4th		1	16889	42.77	128.31	65.52	54.6	50.96	55.51	26.39	44.59	53.69	78.26		6	55.055	38.675	61.425	53.69

## Sheet: CXCL10
UOB_number	Age	Sample_date	Vaccine_type_1	Vaccine_date_1	Vaccine_type_2	Vaccine_date_2	Vaccine_type_3	Vaccine_date_3	Vaccine_type_4	Vaccine_date_4	Vaccine_type_5	Vaccine_date_5	Days between sample and 4th dose	Days between sample and 5th dose	COHORT LEGENDPLEX	Notes	Previous infection by MSD?	CXCL10	Negative	Wuhan_S1	Wuhan_S2	OC43_S1	OC43_S2	HKU1_S1	HKU1_S2	NL63_S1	NL63_S2	229E_S1	229E_S2	Run number	Avg beta S1	Avg beta S2	Avg alpha S1	Avg alpha S2
16751	91	2022-08-31	PfizerBioNTech	2020-12-30	PfizerBioNTech	2021-03-04	PfizerBioNTech	2021-10-06	PfizerBioNTech	2022-04-25	PfizerBioNTech	2022-10-06	128	-36	Late 4th		1	16751	623.925	15195.8	1281.6	409.5	832.05	296.1	271.8	207		133.65	1101.15	1	352.8	551.925	170.325	1101.15
16752	93	2022-08-31	PfizerBioNTech	2021-01-20	PfizerBioNTech	2021-04-01	PfizerBioNTech	2021-10-11	PfizerBioNTech	2022-05-06	PfizerBioNTech	2022-10-06	117	-36	Late 4th		1	16752	103.95	103.95	66.15	97.65	85.05	133.65	91.8	97.425	132.3	76.95	78.3	1	115.65	88.425	87.1875	105.3
16755	92	2022-08-31	PfizerBioNTech	2020-12-30	PfizerBioNTech	2021-03-04	PfizerBioNTech	2021-10-06	PfizerBioNTech	2022-04-25	PfizerBioNTech	2022-10-06	128	-36	Late 4th		1	16755	67.62	212.52	278.3	126.04	80.73	133.86	220.34	184.46	428.72	14.72	14.72	2	129.95	150.535	99.59	221.72
16768	97	2022-09-06	OxfordAstraZeneca	2021-01-13	OxfordAstraZeneca	2021-03-24	PfizerBioNTech	2021-10-04	moderna, inc	2022-05-03	moderna, inc	2022-09-07	126	-1	Late 4th		1	16768	236.9	928.05	614.56	2200.87	151.8	170.2	212.06	184	207.46	177.1	435.85	2	1185.54	181.93	180.55	321.655
16774	84	2022-09-06	OxfordAstraZeneca	2021-01-13	OxfordAstraZeneca	2021-03-24	PfizerBioNTech	2021-10-04	moderna, inc	2022-05-03	moderna, inc	2022-09-07	126	-1	Late 4th		1	16774	1190.28	2628.08	1410.5	1189.37	564.655	592.865	1513.33		352.17	1180.27	1742.65	7	891.118	1038.99	1180.27	1047.41
16775	94	2022-09-06	OxfordAstraZeneca	2021-01-13	OxfordAstraZeneca	2021-03-24	PfizerBioNTech	2021-10-04	moderna, inc	2022-05-03	moderna, inc	2022-09-07	126	-1	Late 4th		1	16775	298.31	4492.36	1160.58	193.2	172.5		246.56	295.78	105.34	322.23	220.11	2	193.2	209.53	309.005	162.725
16778	86	2022-09-06	OxfordAstraZeneca	2021-01-13	OxfordAstraZeneca	2021-03-24	PfizerBioNTech	2021-10-04	moderna, inc	2022-05-03	moderna, inc	2022-09-07	126	-1	Late 4th		1	16778	70.61	267.72	212.98	140.07	117.76	163.3						2	151.685	117.76
16819	92	2022-10-05	PfizerBioNTech	2020-12-24	PfizerBioNTech	2021-03-04	PfizerBioNTech	2021-10-06	moderna, inc	2022-05-20	moderna, inc	2022-09-16	138	19	Early 5th		1	16819	332.15	7920.19	8246.65	151.06	133.998	176.995	417.463	192.01	2727.5			4	164.028	275.73	192.01	2727.5
16820	92	2022-10-05	PfizerBioNTech	2020-12-24	PfizerBioNTech	2021-03-04	PfizerBioNTech	2021-12-14	moderna, inc	2022-05-20	moderna, inc	2022-09-16	138	19	Early 5th		1	16820	368.095	10720	4906.72	871.553	18369.3	1036.49	988.033	816.497	1419.15			4	954.021	9678.65	816.497	1419.15
16848	89	2022-10-13	OxfordAstraZeneca	2021-01-22	OxfordAstraZeneca	2021-04-07	PfizerBioNTech	2021-12-08	moderna, inc	2022-05-05	moderna, inc	2022-09-30	161	13	Early 5th		1	16848	3296.47	1871.41	1348.39	1805.9	1524.48	3244.15	4392.57					3	2525.02	2958.52
16859	95	2022-10-14	OxfordAstraZeneca	2021-01-12	OxfordAstraZeneca	2021-03-31	PfizerBioNTech	2021-10-12	PfizerBioNTech	2022-04-08	moderna, inc	2022-09-13	189	31	Early 5th		1	16859	537.81	557.83	1032.39	765.765	354.445	639.503	264.355	586.04	407.225	391.3	383.793	3	702.634	309.4	488.67	395.509
16870	70	2022-11-01	OxfordAstraZeneca	2021-02-24	OxfordAstraZeneca	2021-05-11	PfizerBioNTech	2021-11-29	PfizerBioNTech	2022-06-21			133		Late 4th		1	16870	442.942	25779.6	8314.9	250.705	228.41	330.785	572.845	402.675	969.605			5	290.745	400.628	402.675	969.605
16880	85	2022-11-02	OxfordAstraZeneca	2021-01-24	OxfordAstraZeneca	2021-04-10	PfizerBioNTech	2021-11-01	moderna, inc	2022-05-19	PfizerBioNTech	2022-10-03	167	30	Early 5th		1	16880	163.8	1079.72	107.608	56.875	77.35	85.3125	105.788	84.8575	817.635	319.865	75.53	5	71.0938	91.5688	202.361	446.583
16887	83	2022-11-02	OxfordAstraZeneca	2021-01-28	OxfordAstraZeneca	2021-04-21	PfizerBioNTech	2021-10-23	moderna, inc	2022-05-19	PfizerBioNTech	2022-10-03	167	30	Early 5th		1	16887	1226.68	8190.91	1777.46	762.58	1366.59							5	762.58	1366.59
16889	65	2022-11-02	OxfordAstraZeneca	2021-01-26	OxfordAstraZeneca	2021-04-10	PfizerBioNTech	2021-10-05	PfizerBioNTech	2022-10-03			30		Early 4th		1	16889	256.62	600.6	568.295	240.695	335.79	424.97	365.82	345.345	606.06	550.095		6	332.832	350.805	447.72	606.06

[truncated: 2 more sheets: CCL3, IL-10]
